# Supplementary material for: Behavior control of membrane-less protein liquid condensates with metal ion-induced phase separation
Source: Nat Commun. 2020 Nov 3;11:5554. doi: 10.1038/s41467-020-19391-8 (PMC7642319; doi:10.1038/s41467-020-19391-8)
Supplement: Supplementary file 4 — Source Data [file 41467_2020_19391_MOESM4_ESM.xlsx]

## Sheet: Figure 1c and d
														Absorbance at 350 nm
													[NiCl2] (uM)	Average Absorbance	Standard Deviation	Measurement 1	Measurement 2	Measurement 3	Measurement 4	Measurement 5	Measurement 6	Measurement 7	Measurement 8	Measurement 9
							[NiCl2] (uM)	Relative Turbidity (%)	Standard Deviation				0	0.0708889	0.00105409	0.069	0.072	0.071	0.07	0.072	0.071	0.07	0.072	0.071
							2	7.00165	0.439866				2	0.137	0.00415331	0.144	0.133	0.135	0.142	0.135	0.135	0.141	0.135	0.133
							5	21.3697	0.756329				5	0.272667	0.00714143	0.266	0.261	0.277	0.282	0.269	0.271	0.282	0.276	0.27
							10	34.8906	4.4339				10	0.400333	0.0418659	0.402	0.363	0.434	0.438	0.336	0.424	0.44	0.343	0.423
							25	58.6256	2.39355				25	0.624444	0.0226004	0.649	0.628	0.589	0.652	0.607	0.626	0.644	0.597	0.628
							50	76.5004	13.0381				50	0.793222	0.123108	0.895	0.87	0.659	0.889	0.864	0.596	0.89	0.834	0.642
							100	91.8098	3.59531				100	0.937778	0.0339477	0.989	0.949	0.904	0.978	0.933	0.898	0.963	0.924	0.902
							200	100	2.48513				200	1.01511	0.0234651	1.055	1.023	1.009	1.037	1.014	0.997	1.029	0.989	0.983
														Absorbance at 350 nm
							EDTA addition after 30 min of 50 uM of NiCl2 addition						[EDTA] (uM)	Average Absorbance - Control Absorbance	Standard Deviation	Measurement 1	Measurement 2	Measurement 3	Measurement 4	Measurement 5	Measurement 6	Measurement 7	Measurement 8	Measurement 9
							[EDTA] (uM)	Relative Turbidity (%)	Standard Deviation				0	0.506222	0.0401604	0.551	0.569	0.639	0.549	0.56	0.627	0.533	0.546	0.62
							2	109.021	6.75319				2	0.551889	0.0341862	0.595	0.667	0.641	0.581	0.659	0.636	0.575	0.645	0.606
							5	111.26	11.9077				5	0.563222	0.0602794	0.623	0.585	0.723	0.626	0.576	0.711	0.61	0.561	0.692
							10	116.242	5.99825				10	0.588444	0.0303645	0.711	0.641	0.673	0.693	0.631	0.655	0.671	0.617	0.642
							25	94.5127	7.38011				25	0.478444	0.0373597	0.554	0.522	0.598	0.547	0.511	0.592	0.534	0.496	0.59
							50	68.0641	6.35989				50	0.344556	0.0321952	0.38	0.445	0.444	0.373	0.439	0.432	0.368	0.436	0.422
							100	23.8806	1.90445				100	0.120889	0.00964077	0.193	0.203	0.207	0.186	0.194	0.197	0.178	0.182	0.186
							200	12.3354	1.01691				200	0.0624444	0.00514782	0.138	0.141	0.139	0.131	0.134	0.133	0.126	0.13	0.128

## Sheet: Figure 1f and Supp. Table 1
						n = 533 droplets		n = 457 droplets		n = 551 droplets		n = 904 droplets
					PRM-SH3		PRM(H)-SH3-TEV		SIM-SUMO3		PAK2-βPIXSH3
						Mean Droplet Fluorescence Intensity / Background Fluorescence Intensity		Mean Droplet Fluorescence Intensity / Background Fluorescence Intensity		Mean Droplet Fluorescence Intensity / Background Fluorescence Intensity		Mean Droplet Fluorescence Intensity / Background Fluorescence Intensity
					Droplet 1	11.5308	Droplet 1	11.9836	Droplet 1	3.97571	Droplet 1	9.56028
					Droplet 2	10.9463	Droplet 2	13.2624	Droplet 2	4.72319	Droplet 2	10.3311
					Droplet 3	7.72216	Droplet 3	12.5851	Droplet 3	4.48289	Droplet 3	8.23777
					Droplet 4	12.3485	Droplet 4	13.5293	Droplet 4	4.02771	Droplet 4	9.88802
					Droplet 5	10.8269	Droplet 5	13.2825	Droplet 5	4.70344	Droplet 5	7.81017
					Droplet 6	10.8451	Droplet 6	14.3656	Droplet 6	4.05691	Droplet 6	9.29184
					Droplet 7	10.7698	Droplet 7	14.9828	Droplet 7	3.85562	Droplet 7	7.21834
					Droplet 8	11.6055	Droplet 8	13.083	Droplet 8	3.89644	Droplet 8	8.64725
					Droplet 9	11.4008	Droplet 9	14.1025	Droplet 9	5.10151	Droplet 9	7.21486
					Droplet 10	9.64081	Droplet 10	16.3391	Droplet 10	4.41834	Droplet 10	10.3421
					Droplet 11	10.7023	Droplet 11	20.2981	Droplet 11	5.11926	Droplet 11	8.18469
					Droplet 12	11.7609	Droplet 12	15.6534	Droplet 12	5.16457	Droplet 12	9.335
					Droplet 13	8.72519	Droplet 13	17.4783	Droplet 13	4.83164	Droplet 13	10.502
					Droplet 14	11.4085	Droplet 14	16.5314	Droplet 14	4.63674	Droplet 14	7.8841
					Droplet 15	10.0267	Droplet 15	14.1371	Droplet 15	4.67007	Droplet 15	7.66525
					Droplet 16	8.9457	Droplet 16	13.1946	Droplet 16	3.58495	Droplet 16	8.52001
					Droplet 17	9.1399	Droplet 17	14.3735	Droplet 17	4.19465	Droplet 17	8.18492
					Droplet 18	11.1348	Droplet 18	17.6848	Droplet 18	3.81446	Droplet 18	11.1829
					Droplet 19	11.3957	Droplet 19	19.6388	Droplet 19	4.64854	Droplet 19	10.6234
					Droplet 20	10.3533	Droplet 20	20.9341	Droplet 20	4.85991	Droplet 20	9.21358
					Droplet 21	11.7184	Droplet 21	17.6619	Droplet 21	4.90909	Droplet 21	10.5974
					Droplet 22	12.3004	Droplet 22	14.3996	Droplet 22	5.14193	Droplet 22	9.65659
					Droplet 23	11.9732	Droplet 23	15.3157	Droplet 23	4.01325	Droplet 23	9.43075
					Droplet 24	9.72791	Droplet 24	13.4153	Droplet 24	3.71044	Droplet 24	10.7867
					Droplet 25	10.6549	Droplet 25	12.2426	Droplet 25	4.37532	Droplet 25	9.54737
					Droplet 26	8.67639	Droplet 26	17.7427	Droplet 26	3.92655	Droplet 26	8.39475
					Droplet 27	8.73833	Droplet 27	15.0104	Droplet 27	3.69883	Droplet 27	10.7418
					Droplet 28	11.2081	Droplet 28	17.0233	Droplet 28	4.5805	Droplet 28	9.2792
					Droplet 29	8.67106	Droplet 29	12.8787	Droplet 29	4.54068	Droplet 29	10.4486
					Droplet 30	11.0799	Droplet 30	12.6557	Droplet 30	3.67603	Droplet 30	10.2873
					Droplet 31	11.3124	Droplet 31	18.3249	Droplet 31	4.45715	Droplet 31	10.4154
					Droplet 32	8.81943	Droplet 32	17.8056	Droplet 32	3.95146	Droplet 32	8.07273
					Droplet 33	8.18661	Droplet 33	14.3107	Droplet 33	4.74747	Droplet 33	9.20046
					Droplet 34	9.61106	Droplet 34	17.6533	Droplet 34	4.35429	Droplet 34	10.3133
					Droplet 35	9.00736	Droplet 35	14.2189	Droplet 35	3.77249	Droplet 35	9.23256
					Droplet 36	10.7573	Droplet 36	17.7635	Droplet 36	4.64876	Droplet 36	8.43302
					Droplet 37	12.7935	Droplet 37	14.0358	Droplet 37	4.4793	Droplet 37	9.95581
					Droplet 38	11.8095	Droplet 38	16.7465	Droplet 38	4.485	Droplet 38	12.2121
					Droplet 39	11.0515	Droplet 39	14.0033	Droplet 39	4.81236	Droplet 39	10.4652
					Droplet 40	8.24495	Droplet 40	14.6025	Droplet 40	4.4752	Droplet 40	8.41986
					Droplet 41	8.81906	Droplet 41	17.8477	Droplet 41	4.69392	Droplet 41	11.2964
					Droplet 42	8.72677	Droplet 42	18.9518	Droplet 42	5.09701	Droplet 42	8.77127
					Droplet 43	11.7544	Droplet 43	13.5159	Droplet 43	4.97114	Droplet 43	10.7951
					Droplet 44	10.4677	Droplet 44	18.6817	Droplet 44	5.27832	Droplet 44	9.53733
					Droplet 45	9.38289	Droplet 45	16.0917	Droplet 45	4.76682	Droplet 45	10.1312
					Droplet 46	9.08876	Droplet 46	12.4173	Droplet 46	4.69903	Droplet 46	7.24968
					Droplet 47	11.3992	Droplet 47	16.9797	Droplet 47	5.23958	Droplet 47	7.62499
					Droplet 48	11.9131	Droplet 48	21.9515	Droplet 48	4.41913	Droplet 48	9.33895
					Droplet 49	10.0522	Droplet 49	15.4296	Droplet 49	4.83755	Droplet 49	11.2207
					Droplet 50	10.307	Droplet 50	15.295	Droplet 50	4.40772	Droplet 50	12.1312
					Droplet 51	8.76837	Droplet 51	16.1325	Droplet 51	4.30682	Droplet 51	12.6822
					Droplet 52	10.0442	Droplet 52	17.2668	Droplet 52	4.22957	Droplet 52	11.6953
					Droplet 53	9.45543	Droplet 53	13.4031	Droplet 53	4.62518	Droplet 53	8.70022
					Droplet 54	10.894	Droplet 54	12.4431	Droplet 54	4.3702	Droplet 54	8.11106
					Droplet 55	9.59325	Droplet 55	20.0433	Droplet 55	3.72761	Droplet 55	10.5436
					Droplet 56	10.5242	Droplet 56	17.3595	Droplet 56	4.41312	Droplet 56	8.07831
					Droplet 57	12.8946	Droplet 57	16.9389	Droplet 57	3.98925	Droplet 57	9.07048
					Droplet 58	9.09193	Droplet 58	16.4016	Droplet 58	4.77264	Droplet 58	10.1093
					Droplet 59	8.32681	Droplet 59	13.7798	Droplet 59	5.02716	Droplet 59	9.52601
					Droplet 60	11.4897	Droplet 60	14.3	Droplet 60	5.39224	Droplet 60	8.36012
					Droplet 61	8.32637	Droplet 61	18.5927	Droplet 61	5.19849	Droplet 61	9.61541
					Droplet 62	9.16715	Droplet 62	16.7757	Droplet 62	4.22717	Droplet 62	11.2769
					Droplet 63	11.2485	Droplet 63	20.4586	Droplet 63	3.74608	Droplet 63	10.7565
					Droplet 64	8.01045	Droplet 64	18.5266	Droplet 64	3.82973	Droplet 64	11.3145
					Droplet 65	8.11891	Droplet 65	15.9524	Droplet 65	3.49373	Droplet 65	11.0027
					Droplet 66	10.3763	Droplet 66	13.9877	Droplet 66	3.58869	Droplet 66	6.96298
					Droplet 67	8.97588	Droplet 67	17.9634	Droplet 67	4.72462	Droplet 67	11.0066
					Droplet 68	11.4231	Droplet 68	22.6833	Droplet 68	3.91983	Droplet 68	10.1426
					Droplet 69	10.0951	Droplet 69	12.9526	Droplet 69	3.95581	Droplet 69	9.35449
					Droplet 70	9.75221	Droplet 70	17.131	Droplet 70	3.70095	Droplet 70	7.37251
					Droplet 71	7.62173	Droplet 71	13.2636	Droplet 71	4.91339	Droplet 71	10.1043
					Droplet 72	9.3549	Droplet 72	16.3916	Droplet 72	4.55738	Droplet 72	10.2266
					Droplet 73	8.93859	Droplet 73	17.8009	Droplet 73	4.84379	Droplet 73	10.0506
					Droplet 74	8.89157	Droplet 74	13.473	Droplet 74	4.43401	Droplet 74	9.0157
					Droplet 75	11.1536	Droplet 75	20.4998	Droplet 75	3.70654	Droplet 75	10.3675
					Droplet 76	8.33141	Droplet 76	14.8243	Droplet 76	4.88129	Droplet 76	7.05975
					Droplet 77	13.8685	Droplet 77	19.7544	Droplet 77	4.46897	Droplet 77	10.3044
					Droplet 78	10.9681	Droplet 78	16.5162	Droplet 78	3.92912	Droplet 78	10.7387
					Droplet 79	12.1854	Droplet 79	18.0461	Droplet 79	4.60179	Droplet 79	10.9302
					Droplet 80	8.8334	Droplet 80	18.2043	Droplet 80	4.64175	Droplet 80	10.0525
					Droplet 81	10.0494	Droplet 81	13.4957	Droplet 81	5.52995	Droplet 81	9.94747
					Droplet 82	8.66879	Droplet 82	12.7303	Droplet 82	3.91194	Droplet 82	9.7802
					Droplet 83	11.0715	Droplet 83	18.7903	Droplet 83	4.30787	Droplet 83	11.5216
					Droplet 84	9.04596	Droplet 84	17.6358	Droplet 84	4.61121	Droplet 84	9.72785
					Droplet 85	10.5989	Droplet 85	14.8317	Droplet 85	4.20658	Droplet 85	10.6331
					Droplet 86	9.04843	Droplet 86	14.9486	Droplet 86	4.57066	Droplet 86	11.3804
					Droplet 87	10.1115	Droplet 87	15.9048	Droplet 87	4.38298	Droplet 87	9.59828
					Droplet 88	9.09674	Droplet 88	15.7596	Droplet 88	4.61294	Droplet 88	11.3254
					Droplet 89	10.0445	Droplet 89	16.7586	Droplet 89	4.0939	Droplet 89	8.28374
					Droplet 90	10.1196	Droplet 90	13.8778	Droplet 90	3.62006	Droplet 90	10.4971
					Droplet 91	12.3705	Droplet 91	16.0928	Droplet 91	3.90891	Droplet 91	8.42023
					Droplet 92	7.64962	Droplet 92	15.9867	Droplet 92	4.29964	Droplet 92	8.41778
					Droplet 93	10.6073	Droplet 93	22.2325	Droplet 93	4.69764	Droplet 93	11.4541
					Droplet 94	9.68472	Droplet 94	16.7543	Droplet 94	4.0434	Droplet 94	9.421
					Droplet 95	7.7387	Droplet 95	16.9142	Droplet 95	4.70342	Droplet 95	10.9236
					Droplet 96	9.60804	Droplet 96	12.3034	Droplet 96	5.34102	Droplet 96	8.94096
					Droplet 97	8.3531	Droplet 97	14.1729	Droplet 97	4.08003	Droplet 97	8.69901
					Droplet 98	8.38	Droplet 98	15.8201	Droplet 98	4.42644	Droplet 98	6.7735
					Droplet 99	7.9854	Droplet 99	17.9373	Droplet 99	3.99398	Droplet 99	8.92374
					Droplet 100	9.00288	Droplet 100	11.6177	Droplet 100	5.03361	Droplet 100	10.9762
					Droplet 101	10.0228	Droplet 101	13.3101	Droplet 101	5.01163	Droplet 101	10.2301
					Droplet 102	9.13126	Droplet 102	18.2905	Droplet 102	4.1044	Droplet 102	10.7934
					Droplet 103	11.0947	Droplet 103	17.5458	Droplet 103	4.02158	Droplet 103	11.3172
					Droplet 104	11.4316	Droplet 104	17.6552	Droplet 104	4.33339	Droplet 104	11.2598
					Droplet 105	11.2769	Droplet 105	19.8326	Droplet 105	3.52636	Droplet 105	11.5142
					Droplet 106	10.0175	Droplet 106	13.7572	Droplet 106	4.63772	Droplet 106	8.28521
					Droplet 107	9.19867	Droplet 107	12.6993	Droplet 107	4.10379	Droplet 107	10.7798
					Droplet 108	10.2559	Droplet 108	16.0007	Droplet 108	4.26189	Droplet 108	9.59941
					Droplet 109	9.00643	Droplet 109	18.6685	Droplet 109	4.78192	Droplet 109	10.1306
					Droplet 110	11.2197	Droplet 110	14.1685	Droplet 110	4.26643	Droplet 110	9.5651
					Droplet 111	10.6457	Droplet 111	13.1948	Droplet 111	4.65669	Droplet 111	8.33515
					Droplet 112	10.8731	Droplet 112	17.1055	Droplet 112	4.59417	Droplet 112	10.6397
					Droplet 113	9.60275	Droplet 113	19.0736	Droplet 113	5.17017	Droplet 113	6.92957
					Droplet 114	10.0573	Droplet 114	18.7966	Droplet 114	3.56787	Droplet 114	8.47535
					Droplet 115	10.3989	Droplet 115	12.5067	Droplet 115	5.41106	Droplet 115	9.61962
					Droplet 116	11.7361	Droplet 116	18.5696	Droplet 116	4.57741	Droplet 116	10.5892
					Droplet 117	11.3694	Droplet 117	20.2162	Droplet 117	3.69193	Droplet 117	9.48171
					Droplet 118	8.81575	Droplet 118	19.0747	Droplet 118	4.08707	Droplet 118	11.1442
					Droplet 119	10.4038	Droplet 119	17.6487	Droplet 119	4.45227	Droplet 119	9.08182
					Droplet 120	9.2948	Droplet 120	12.6589	Droplet 120	4.59663	Droplet 120	10.3061
					Droplet 121	8.30916	Droplet 121	17.0148	Droplet 121	4.62652	Droplet 121	10.555
					Droplet 122	11.1904	Droplet 122	15.6548	Droplet 122	3.65585	Droplet 122	8.9143
					Droplet 123	10.4045	Droplet 123	19.5923	Droplet 123	4.82287	Droplet 123	9.26744
					Droplet 124	8.62236	Droplet 124	14.4765	Droplet 124	4.83292	Droplet 124	11.8541
					Droplet 125	11.3863	Droplet 125	11.8993	Droplet 125	4.80112	Droplet 125	9.12628
					Droplet 126	12.4177	Droplet 126	13.898	Droplet 126	4.57212	Droplet 126	7.5917
					Droplet 127	8.65814	Droplet 127	17.3484	Droplet 127	5.35336	Droplet 127	8.30343
					Droplet 128	11.5665	Droplet 128	16.5174	Droplet 128	3.88331	Droplet 128	9.74187
					Droplet 129	10.3851	Droplet 129	14.3325	Droplet 129	4.6687	Droplet 129	10.3656
					Droplet 130	10.9561	Droplet 130	14.4122	Droplet 130	4.3949	Droplet 130	9.35927
					Droplet 131	8.77788	Droplet 131	14.9765	Droplet 131	3.61874	Droplet 131	7.07406
					Droplet 132	10.3348	Droplet 132	12.4342	Droplet 132	4.33754	Droplet 132	11.1093
					Droplet 133	8.0518	Droplet 133	13.1603	Droplet 133	4.61057	Droplet 133	7.44957
					Droplet 134	8.95416	Droplet 134	13.5973	Droplet 134	4.10081	Droplet 134	10.0428
					Droplet 135	9.9348	Droplet 135	14.6539	Droplet 135	4.26337	Droplet 135	10.5165
					Droplet 136	8.27634	Droplet 136	17.5957	Droplet 136	4.66517	Droplet 136	9.89964
					Droplet 137	10.5709	Droplet 137	17.3531	Droplet 137	4.77456	Droplet 137	11.785
					Droplet 138	10.7566	Droplet 138	13.0625	Droplet 138	4.70191	Droplet 138	10.332
					Droplet 139	10.1942	Droplet 139	14.9196	Droplet 139	4.30769	Droplet 139	7.84207
					Droplet 140	10.3256	Droplet 140	14.9367	Droplet 140	4.56003	Droplet 140	9.68395
					Droplet 141	11.4824	Droplet 141	18.4654	Droplet 141	4.21182	Droplet 141	9.66624
					Droplet 142	9.85076	Droplet 142	13.0122	Droplet 142	4.96568	Droplet 142	11.7975
					Droplet 143	9.03797	Droplet 143	16.9118	Droplet 143	4.30047	Droplet 143	8.52061
					Droplet 144	10.0912	Droplet 144	19.4525	Droplet 144	4.76508	Droplet 144	9.25191
					Droplet 145	9.27666	Droplet 145	18.0575	Droplet 145	4.8642	Droplet 145	10.7505
					Droplet 146	11.4647	Droplet 146	14.2919	Droplet 146	4.82473	Droplet 146	10.0299
					Droplet 147	11.0712	Droplet 147	12.4187	Droplet 147	4.44727	Droplet 147	8.0231
					Droplet 148	10.4667	Droplet 148	14.1925	Droplet 148	4.81782	Droplet 148	9.61482
					Droplet 149	11.7525	Droplet 149	15.7359	Droplet 149	4.84089	Droplet 149	11.7765
					Droplet 150	8.50047	Droplet 150	12.7117	Droplet 150	3.76601	Droplet 150	8.33718
					Droplet 151	9.51669	Droplet 151	12.6507	Droplet 151	5.09671	Droplet 151	7.31823
					Droplet 152	9.16925	Droplet 152	20.4491	Droplet 152	4.40346	Droplet 152	11.2113
					Droplet 153	9.13612	Droplet 153	13.9719	Droplet 153	4.50948	Droplet 153	10.8835
					Droplet 154	8.80308	Droplet 154	19.4014	Droplet 154	4.12489	Droplet 154	9.95565
					Droplet 155	11.4545	Droplet 155	13.5438	Droplet 155	4.1686	Droplet 155	7.99966
					Droplet 156	10.8528	Droplet 156	14.6263	Droplet 156	4.07082	Droplet 156	11.5944
					Droplet 157	9.3842	Droplet 157	28.3014	Droplet 157	4.61939	Droplet 157	10.7333
					Droplet 158	8.64404	Droplet 158	33.3426	Droplet 158	4.77718	Droplet 158	9.78135
					Droplet 159	9.8404	Droplet 159	35.0713	Droplet 159	3.60468	Droplet 159	9.61632
					Droplet 160	9.64319	Droplet 160	33.0175	Droplet 160	4.33835	Droplet 160	7.88859
					Droplet 161	9.93479	Droplet 161	30.0527	Droplet 161	4.75791	Droplet 161	9.0844
					Droplet 162	8.33017	Droplet 162	27.8756	Droplet 162	4.4269	Droplet 162	10.316
					Droplet 163	9.23234	Droplet 163	41.7449	Droplet 163	4.0674	Droplet 163	10.6366
					Droplet 164	10.0509	Droplet 164	32.4341	Droplet 164	5.0907	Droplet 164	8.05293
					Droplet 165	9.03343	Droplet 165	39.9236	Droplet 165	3.81781	Droplet 165	8.51257
					Droplet 166	12.2019	Droplet 166	29.6487	Droplet 166	4.72594	Droplet 166	8.2125
					Droplet 167	11.7893	Droplet 167	38.4495	Droplet 167	4.53326	Droplet 167	10.2633
					Droplet 168	9.7721	Droplet 168	27.0385	Droplet 168	4.7515	Droplet 168	9.30735
					Droplet 169	10.2709	Droplet 169	34.7186	Droplet 169	4.82596	Droplet 169	12.4828
					Droplet 170	11.6057	Droplet 170	27.8756	Droplet 170	4.96261	Droplet 170	9.34134
					Droplet 171	9.60617	Droplet 171	30.5978	Droplet 171	4.78633	Droplet 171	8.09717
					Droplet 172	10.8115	Droplet 172	38.8269	Droplet 172	4.62501	Droplet 172	9.08978
					Droplet 173	8.76248	Droplet 173	35.7168	Droplet 173	3.61519	Droplet 173	9.41867
					Droplet 174	10.9187	Droplet 174	30.9254	Droplet 174	4.55925	Droplet 174	8.69531
					Droplet 175	10.893	Droplet 175	37.1733	Droplet 175	4.08435	Droplet 175	9.46241
					Droplet 176	10.934	Droplet 176	33.7554	Droplet 176	4.37594	Droplet 176	9.39459
					Droplet 177	8.68134	Droplet 177	40.4973	Droplet 177	4.84296	Droplet 177	8.28738
					Droplet 178	10.0389	Droplet 178	34.1121	Droplet 178	4.86004	Droplet 178	9.54081
					Droplet 179	9.95651	Droplet 179	30.1183	Droplet 179	4.46508	Droplet 179	10.3249
					Droplet 180	10.6014	Droplet 180	43.5026	Droplet 180	3.98417	Droplet 180	9.30228
					Droplet 181	8.49265	Droplet 181	35.7196	Droplet 181	4.86095	Droplet 181	10.0659
					Droplet 182	8.26824	Droplet 182	38.3321	Droplet 182	4.49267	Droplet 182	9.1394
					Droplet 183	8.05708	Droplet 183	37.8954	Droplet 183	4.81154	Droplet 183	11.8391
					Droplet 184	8.28464	Droplet 184	30.0628	Droplet 184	4.48795	Droplet 184	9.80974
					Droplet 185	8.56165	Droplet 185	45.7878	Droplet 185	4.20803	Droplet 185	9.6325
					Droplet 186	10.9198	Droplet 186	40.5238	Droplet 186	4.73675	Droplet 186	10.3481
					Droplet 187	9.6429	Droplet 187	28.9611	Droplet 187	4.84121	Droplet 187	7.63011
					Droplet 188	10.2556	Droplet 188	28.8964	Droplet 188	4.52513	Droplet 188	12.0635
					Droplet 189	9.45563	Droplet 189	28.8883	Droplet 189	4.17995	Droplet 189	10.0983
					Droplet 190	12.1605	Droplet 190	42.3594	Droplet 190	3.97822	Droplet 190	11.3956
					Droplet 191	8.31445	Droplet 191	37.5802	Droplet 191	4.4403	Droplet 191	7.3037
					Droplet 192	10.9414	Droplet 192	41.0554	Droplet 192	4.18785	Droplet 192	9.82284
					Droplet 193	10.6059	Droplet 193	39.3388	Droplet 193	4.74277	Droplet 193	8.57991
					Droplet 194	8.57342	Droplet 194	39.7843	Droplet 194	4.44128	Droplet 194	8.20769
					Droplet 195	8.31238	Droplet 195	41.357	Droplet 195	4.4427	Droplet 195	10.4266
					Droplet 196	12.8757	Droplet 196	35.5814	Droplet 196	4.33144	Droplet 196	10.9421
					Droplet 197	13.9758	Droplet 197	40.3584	Droplet 197	4.27622	Droplet 197	8.63917
					Droplet 198	11.1946	Droplet 198	28.0683	Droplet 198	4.78488	Droplet 198	9.71863
					Droplet 199	10.9022	Droplet 199	44.1372	Droplet 199	3.62801	Droplet 199	10.7638
					Droplet 200	10.3437	Droplet 200	39.8544	Droplet 200	4.37055	Droplet 200	9.35756
					Droplet 201	11.1153	Droplet 201	32.1446	Droplet 201	4.37615	Droplet 201	10.4518
					Droplet 202	12.8027	Droplet 202	34.106	Droplet 202	4.69562	Droplet 202	8.91256
					Droplet 203	13.3158	Droplet 203	45.2384	Droplet 203	4.35574	Droplet 203	7.52262
					Droplet 204	12.1625	Droplet 204	43.8635	Droplet 204	4.34547	Droplet 204	10.3118
					Droplet 205	11.5949	Droplet 205	42.0357	Droplet 205	4.82258	Droplet 205	8.10671
					Droplet 206	14.0251	Droplet 206	29.3582	Droplet 206	4.2162	Droplet 206	10.0126
					Droplet 207	12.7427	Droplet 207	34.9668	Droplet 207	4.03	Droplet 207	7.80283
					Droplet 208	11.7172	Droplet 208	39.7095	Droplet 208	4.19541	Droplet 208	10.4697
					Droplet 209	13.3744	Droplet 209	41.8547	Droplet 209	4.17319	Droplet 209	9.74036
					Droplet 210	14.1834	Droplet 210	37.9353	Droplet 210	4.79562	Droplet 210	8.29977
					Droplet 211	10.1631	Droplet 211	43.0511	Droplet 211	4.57721	Droplet 211	8.76203
					Droplet 212	12.9741	Droplet 212	42.2182	Droplet 212	4.99295	Droplet 212	11.2609
					Droplet 213	10.4828	Droplet 213	44.566	Droplet 213	4.34835	Droplet 213	6.88327
					Droplet 214	11.5027	Droplet 214	32.573	Droplet 214	3.5741	Droplet 214	9.66742
					Droplet 215	12.8578	Droplet 215	34.3694	Droplet 215	4.50262	Droplet 215	9.97617
					Droplet 216	11.9454	Droplet 216	36.507	Droplet 216	3.94886	Droplet 216	8.99983
					Droplet 217	11.4644	Droplet 217	38.9929	Droplet 217	3.99363	Droplet 217	7.94772
					Droplet 218	13.9149	Droplet 218	39.168	Droplet 218	4.09566	Droplet 218	10.3403
					Droplet 219	10.6037	Droplet 219	38.9519	Droplet 219	4.53384	Droplet 219	8.48083
					Droplet 220	11.0708	Droplet 220	27.0516	Droplet 220	4.80686	Droplet 220	10.0547
					Droplet 221	13.1384	Droplet 221	38.5791	Droplet 221	4.36539	Droplet 221	10.9943
					Droplet 222	12.2543	Droplet 222	27.7936	Droplet 222	4.47825	Droplet 222	7.81298
					Droplet 223	14.3448	Droplet 223	38.3075	Droplet 223	3.85995	Droplet 223	8.19554
					Droplet 224	11.6206	Droplet 224	40.4659	Droplet 224	4.11951	Droplet 224	8.751
					Droplet 225	14.0757	Droplet 225	36.2024	Droplet 225	3.53682	Droplet 225	7.90637
					Droplet 226	12.5348	Droplet 226	39.5205	Droplet 226	4.21818	Droplet 226	9.88734
					Droplet 227	14.7358	Droplet 227	28.3901	Droplet 227	3.74888	Droplet 227	9.06388
					Droplet 228	12.8832	Droplet 228	33.5104	Droplet 228	4.70496	Droplet 228	9.82446
					Droplet 229	14.732	Droplet 229	39.4454	Droplet 229	4.24236	Droplet 229	11.021
					Droplet 230	12.7937	Droplet 230	41.6391	Droplet 230	4.17424	Droplet 230	10.3939
					Droplet 231	10.0244	Droplet 231	42.1046	Droplet 231	3.78475	Droplet 231	9.82343
					Droplet 232	13.7272	Droplet 232	28.1229	Droplet 232	4.73608	Droplet 232	9.64252
					Droplet 233	11.7961	Droplet 233	37.9537	Droplet 233	4.02928	Droplet 233	10.2662
					Droplet 234	14.502	Droplet 234	39.034	Droplet 234	4.46159	Droplet 234	7.08793
					Droplet 235	11.9944	Droplet 235	31.1792	Droplet 235	3.53399	Droplet 235	8.76942
					Droplet 236	11.7325	Droplet 236	35.5699	Droplet 236	4.96669	Droplet 236	9.69973
					Droplet 237	12.2912	Droplet 237	38.9862	Droplet 237	4.33575	Droplet 237	7.71668
					Droplet 238	13.6677	Droplet 238	35.1859	Droplet 238	4.43936	Droplet 238	8.18278
					Droplet 239	15.8398	Droplet 239	37.6074	Droplet 239	4.48213	Droplet 239	10.1505
					Droplet 240	14.7445	Droplet 240	28.7223	Droplet 240	4.31867	Droplet 240	11.1657
					Droplet 241	15.1121	Droplet 241	43.072	Droplet 241	4.26162	Droplet 241	9.70775
					Droplet 242	13.9281	Droplet 242	28.5371	Droplet 242	3.57139	Droplet 242	8.73939
					Droplet 243	12.6686	Droplet 243	37.4871	Droplet 243	4.48898	Droplet 243	10.0614
					Droplet 244	15.5463	Droplet 244	38.2582	Droplet 244	4.11151	Droplet 244	9.69176
					Droplet 245	11.145	Droplet 245	36.4607	Droplet 245	3.58535	Droplet 245	8.81481
					Droplet 246	10.6815	Droplet 246	28.5939	Droplet 246	4.06116	Droplet 246	9.73281
					Droplet 247	12.4076	Droplet 247	36.1471	Droplet 247	4.60764	Droplet 247	11.1311
					Droplet 248	13.4859	Droplet 248	24.794	Droplet 248	4.02493	Droplet 248	9.68846
					Droplet 249	11.679	Droplet 249	27.3481	Droplet 249	4.23343	Droplet 249	10.3872
					Droplet 250	12.1601	Droplet 250	43.1475	Droplet 250	4.5885	Droplet 250	9.75499
					Droplet 251	11.3991	Droplet 251	36.2867	Droplet 251	3.55481	Droplet 251	10.6556
					Droplet 252	12.6661	Droplet 252	34.9498	Droplet 252	4.63006	Droplet 252	10.2309
					Droplet 253	13.7405	Droplet 253	37.176	Droplet 253	3.87891	Droplet 253	9.08268
					Droplet 254	14.6283	Droplet 254	27.0376	Droplet 254	4.21599	Droplet 254	6.8762
					Droplet 255	14.7484	Droplet 255	26.4922	Droplet 255	4.31052	Droplet 255	11.0921
					Droplet 256	15.2019	Droplet 256	40.002	Droplet 256	4.43838	Droplet 256	7.43527
					Droplet 257	13.3726	Droplet 257	38.6249	Droplet 257	4.52667	Droplet 257	9.56051
					Droplet 258	11.7437	Droplet 258	34.7434	Droplet 258	4.41733	Droplet 258	6.88707
					Droplet 259	11.2944	Droplet 259	32.8819	Droplet 259	4.24602	Droplet 259	7.10283
					Droplet 260	13.3976	Droplet 260	37.7508	Droplet 260	4.02387	Droplet 260	8.06894
					Droplet 261	11.7954	Droplet 261	37.4417	Droplet 261	4.13695	Droplet 261	9.34248
					Droplet 262	10.2463	Droplet 262	42.0378	Droplet 262	4.52193	Droplet 262	10.2763
					Droplet 263	13.4329	Droplet 263	41.0971	Droplet 263	3.7956	Droplet 263	9.87116
					Droplet 264	13.9483	Droplet 264	36.0052	Droplet 264	3.83048	Droplet 264	7.25494
					Droplet 265	12.226	Droplet 265	41.3705	Droplet 265	3.82682	Droplet 265	9.32585
					Droplet 266	14.1694	Droplet 266	35.4898	Droplet 266	4.23129	Droplet 266	9.62674
					Droplet 267	11.2613	Droplet 267	44.9954	Droplet 267	3.97499	Droplet 267	8.15166
					Droplet 268	13.337	Droplet 268	35.4148	Droplet 268	3.7412	Droplet 268	10.2315
					Droplet 269	11.3418	Droplet 269	38.5923	Droplet 269	3.79344	Droplet 269	8.71428
					Droplet 270	13.5193	Droplet 270	34.0703	Droplet 270	3.72293	Droplet 270	7.88149
					Droplet 271	11.0523	Droplet 271	35.0809	Droplet 271	3.45407	Droplet 271	8.31928
					Droplet 272	14.1776	Droplet 272	37.1062	Droplet 272	3.45745	Droplet 272	8.20395
					Droplet 273	11.7847	Droplet 273	43.221	Droplet 273	3.39079	Droplet 273	6.94829
					Droplet 274	10.9321	Droplet 274	40.2226	Droplet 274	3.84407	Droplet 274	9.89489
					Droplet 275	12.4727	Droplet 275	37.8937	Droplet 275	4.0262	Droplet 275	10.3112
					Droplet 276	13.3034	Droplet 276	37.5447	Droplet 276	3.73647	Droplet 276	7.413
					Droplet 277	13.822	Droplet 277	34.2094	Droplet 277	4.24166	Droplet 277	9.19809
					Droplet 278	14.0999	Droplet 278	40.4369	Droplet 278	4.01022	Droplet 278	9.65933
					Droplet 279	12.9124	Droplet 279	30.9008	Droplet 279	3.42781	Droplet 279	6.74192
					Droplet 280	12.07	Droplet 280	38.813	Droplet 280	3.25747	Droplet 280	8.72951
					Droplet 281	14.1687	Droplet 281	37.9599	Droplet 281	3.79068	Droplet 281	6.91415
					Droplet 282	12.1349	Droplet 282	35.0695	Droplet 282	3.84136	Droplet 282	9.02653
					Droplet 283	12.6164	Droplet 283	35.1305	Droplet 283	3.8872	Droplet 283	7.37896
					Droplet 284	13.0122	Droplet 284	34.3716	Droplet 284	4.16106	Droplet 284	9.47763
					Droplet 285	10.4186	Droplet 285	29.4774	Droplet 285	3.65933	Droplet 285	9.93222
					Droplet 286	10.9116	Droplet 286	34.607	Droplet 286	4.0512	Droplet 286	8.66464
					Droplet 287	14.7361	Droplet 287	36.8616	Droplet 287	4.0438	Droplet 287	7.27159
					Droplet 288	12.4889	Droplet 288	32.0366	Droplet 288	3.48182	Droplet 288	8.47189
					Droplet 289	11.179	Droplet 289	33.3465	Droplet 289	4.00416	Droplet 289	10.2709
					Droplet 290	12.3721	Droplet 290	36.0886	Droplet 290	3.81792	Droplet 290	8.34598
					Droplet 291	10.7552	Droplet 291	37.6727	Droplet 291	4.48326	Droplet 291	10.3186
					Droplet 292	12.1386	Droplet 292	36.5076	Droplet 292	3.71747	Droplet 292	7.23364
					Droplet 293	12.1981	Droplet 293	25.1757	Droplet 293	2.87195	Droplet 293	10.1503
					Droplet 294	12.8179	Droplet 294	37.5994	Droplet 294	3.8482	Droplet 294	7.25541
					Droplet 295	11.777	Droplet 295	24.7971	Droplet 295	3.12995	Droplet 295	9.14826
					Droplet 296	15.1845	Droplet 296	35.9145	Droplet 296	3.58437	Droplet 296	8.14934
					Droplet 297	13.3983	Droplet 297	36.2233	Droplet 297	3.7753	Droplet 297	10.3045
					Droplet 298	10.754	Droplet 298	33.3702	Droplet 298	4.0044	Droplet 298	7.50527
					Droplet 299	13.9083	Droplet 299	42.7739	Droplet 299	3.58522	Droplet 299	9.02662
					Droplet 300	12.2425	Droplet 300	35.0056	Droplet 300	3.34214	Droplet 300	8.16416
					Droplet 301	13.4805	Droplet 301	39.2543	Droplet 301	4.05213	Droplet 301	9.11927
					Droplet 302	13.4198	Droplet 302	39.2381	Droplet 302	3.34536	Droplet 302	10.2669
					Droplet 303	12.0427	Droplet 303	35.3056	Droplet 303	3.38811	Droplet 303	9.72723
					Droplet 304	13.599	Droplet 304	28.3863	Droplet 304	3.36407	Droplet 304	10.511
					Droplet 305	14.0029	Droplet 305	29.4977	Droplet 305	4.00974	Droplet 305	6.98986
					Droplet 306	13.5632	Droplet 306	36.0715	Droplet 306	3.29781	Droplet 306	7.45962
					Droplet 307	13.9236	Droplet 307	36.2608	Droplet 307	3.18002	Droplet 307	9.4699
					Droplet 308	12.1095	Droplet 308	34.8342	Droplet 308	3.84913	Droplet 308	8.94205
					Droplet 309	10.5126	Droplet 309	27.1215	Droplet 309	3.95382	Droplet 309	8.45675
					Droplet 310	13.3095	Droplet 310	35.5641	Droplet 310	3.76519	Droplet 310	8.84575
					Droplet 311	14.7004	Droplet 311	30.6917	Droplet 311	3.31979	Droplet 311	9.25891
					Droplet 312	13.3154	Droplet 312	35.7845	Droplet 312	3.98696	Droplet 312	9.49339
					Droplet 313	10.8869	Droplet 313	36.9515	Droplet 313	2.89076	Droplet 313	9.68226
					Droplet 314	13.9006	Droplet 314	28.2143	Droplet 314	2.98462	Droplet 314	6.81967
					Droplet 315	13.3903	Droplet 315	28.4518	Droplet 315	3.63748	Droplet 315	9.40504
					Droplet 316	13.8481	Droplet 316	29.1465	Droplet 316	4.15818	Droplet 316	8.74636
					Droplet 317	11.2693	Droplet 317	33.0124	Droplet 317	4.03501	Droplet 317	17.5143
					Droplet 318	11.434	Droplet 318	25.4085	Droplet 318	3.59374	Droplet 318	15.7742
					Droplet 319	12.1165	Droplet 319	24.6351	Droplet 319	3.58913	Droplet 319	17.6591
					Droplet 320	14.2184	Droplet 320	28.1024	Droplet 320	4.21515	Droplet 320	15.3908
					Droplet 321	14.3847	Droplet 321	49.6498	Droplet 321	4.23881	Droplet 321	18.4385
					Droplet 322	13.7003	Droplet 322	48.9991	Droplet 322	3.93264	Droplet 322	13.6812
					Droplet 323	13.5467	Droplet 323	34.1466	Droplet 323	4.02053	Droplet 323	18.0901
					Droplet 324	12.0411	Droplet 324	44.7511	Droplet 324	3.91845	Droplet 324	13.6986
					Droplet 325	11.914	Droplet 325	39.808	Droplet 325	4.20426	Droplet 325	17.2508
					Droplet 326	13.5746	Droplet 326	46.1542	Droplet 326	3.9859	Droplet 326	17.4571
					Droplet 327	14.0614	Droplet 327	34.9399	Droplet 327	4.07056	Droplet 327	17.2793
					Droplet 328	13.7325	Droplet 328	47.1222	Droplet 328	3.29989	Droplet 328	19.2022
					Droplet 329	13.457	Droplet 329	40.4991	Droplet 329	3.31548	Droplet 329	17.6239
					Droplet 330	13.7163	Droplet 330	54.3093	Droplet 330	4.56985	Droplet 330	19.0245
					Droplet 331	13.7953	Droplet 331	46.7815	Droplet 331	3.61257	Droplet 331	15.379
					Droplet 332	14.8401	Droplet 332	51.2903	Droplet 332	3.78197	Droplet 332	17.4166
					Droplet 333	13.464	Droplet 333	51.7327	Droplet 333	3.58957	Droplet 333	17.8062
					Droplet 334	11.2997	Droplet 334	44.6484	Droplet 334	4.31279	Droplet 334	18.5246
					Droplet 335	12.8468	Droplet 335	50.937	Droplet 335	4.54569	Droplet 335	18.4032
					Droplet 336	11.841	Droplet 336	47.0973	Droplet 336	3.59556	Droplet 336	18.2184
					Droplet 337	10.9862	Droplet 337	45.8001	Droplet 337	4.27962	Droplet 337	18.4027
					Droplet 338	11.6498	Droplet 338	47.2747	Droplet 338	4.3948	Droplet 338	19.4723
					Droplet 339	13.1158	Droplet 339	44.5491	Droplet 339	4.21084	Droplet 339	18.8845
					Droplet 340	13.2116	Droplet 340	52.7345	Droplet 340	4.10814	Droplet 340	17.9351
					Droplet 341	11.7569	Droplet 341	54.2823	Droplet 341	3.35489	Droplet 341	18.478
					Droplet 342	12.4249	Droplet 342	51.9106	Droplet 342	3.32137	Droplet 342	13.3512
					Droplet 343	11.2729	Droplet 343	43.3187	Droplet 343	4.30147	Droplet 343	14.9364
					Droplet 344	11.0473	Droplet 344	32.9722	Droplet 344	4.48005	Droplet 344	18.3364
					Droplet 345	13.5014	Droplet 345	35.3101	Droplet 345	3.82537	Droplet 345	19.198
					Droplet 346	11.4891	Droplet 346	52.0129	Droplet 346	4.33637	Droplet 346	18.8425
					Droplet 347	12.5931	Droplet 347	36.0463	Droplet 347	4.40767	Droplet 347	19.3224
					Droplet 348	10.4102	Droplet 348	47.5768	Droplet 348	4.36154	Droplet 348	17.7185
					Droplet 349	13.4106	Droplet 349	36.8954	Droplet 349	4.48875	Droplet 349	13.594
					Droplet 350	11.3551	Droplet 350	50.1357	Droplet 350	3.99558	Droplet 350	13.6535
					Droplet 351	10.3697	Droplet 351	53.0527	Droplet 351	4.22969	Droplet 351	18.5639
					Droplet 352	12.9645	Droplet 352	33.2662	Droplet 352	4.04479	Droplet 352	15.0129
					Droplet 353	11.7801	Droplet 353	39.7379	Droplet 353	4.43537	Droplet 353	16.2764
					Droplet 354	13.5423	Droplet 354	42.5166	Droplet 354	4.66979	Droplet 354	19.5704
					Droplet 355	12.0717	Droplet 355	50.3538	Droplet 355	3.38761	Droplet 355	19.4441
					Droplet 356	10.5933	Droplet 356	41.4471	Droplet 356	4.17194	Droplet 356	18.5535
					Droplet 357	10.1128	Droplet 357	51.3618	Droplet 357	4.13081	Droplet 357	18.0175
					Droplet 358	11.5735	Droplet 358	51.0428	Droplet 358	4.32811	Droplet 358	18.6646
					Droplet 359	10.208	Droplet 359	49.1832	Droplet 359	4.31427	Droplet 359	15.3089
					Droplet 360	13.3262	Droplet 360	45.8696	Droplet 360	3.48855	Droplet 360	16.9236
					Droplet 361	10.9504	Droplet 361	55.0999	Droplet 361	4.34145	Droplet 361	18.4938
					Droplet 362	14.1827	Droplet 362	53.7002	Droplet 362	4.05711	Droplet 362	19.2426
					Droplet 363	14.6069	Droplet 363	33.9654	Droplet 363	3.64499	Droplet 363	16.7549
					Droplet 364	13.7844	Droplet 364	52.3598	Droplet 364	3.33255	Droplet 364	18.4697
					Droplet 365	14.0005	Droplet 365	43.1963	Droplet 365	4.75336	Droplet 365	16.3638
					Droplet 366	15.5888	Droplet 366	49.1675	Droplet 366	3.50891	Droplet 366	17.9055
					Droplet 367	14.8643	Droplet 367	50.9323	Droplet 367	4.8157	Droplet 367	18.4627
					Droplet 368	14.1778	Droplet 368	47.1312	Droplet 368	3.72779	Droplet 368	18.1631
					Droplet 369	13.6175	Droplet 369	32.2714	Droplet 369	3.58916	Droplet 369	19.2489
					Droplet 370	16.0709	Droplet 370	51.4738	Droplet 370	3.40308	Droplet 370	14.6505
					Droplet 371	15.3793	Droplet 371	50.8102	Droplet 371	3.97866	Droplet 371	18.5192
					Droplet 372	15.0754	Droplet 372	49.543	Droplet 372	4.49199	Droplet 372	18.838
					Droplet 373	13.6922	Droplet 373	52.9833	Droplet 373	3.57793	Droplet 373	17.8143
					Droplet 374	16.9645	Droplet 374	34.172	Droplet 374	4.42495	Droplet 374	19.3964
					Droplet 375	12.6518	Droplet 375	48.6332	Droplet 375	4.24806	Droplet 375	18.9321
					Droplet 376	15.9896	Droplet 376	53.8714	Droplet 376	4.43851	Droplet 376	19.7299
					Droplet 377	12.4492	Droplet 377	50.0519	Droplet 377	4.44633	Droplet 377	18.4656
					Droplet 378	13.0486	Droplet 378	35.0924	Droplet 378	3.95029	Droplet 378	18.1937
					Droplet 379	18.4117	Droplet 379	52.0476	Droplet 379	4.36472	Droplet 379	19.084
					Droplet 380	16.6487	Droplet 380	55.7497	Droplet 380	4.05331	Droplet 380	18.1891
					Droplet 381	11.2481	Droplet 381	55.7612	Droplet 381	3.75872	Droplet 381	18.1886
					Droplet 382	14.4614	Droplet 382	53.7487	Droplet 382	4.0452	Droplet 382	17.9323
					Droplet 383	12.538	Droplet 383	50.4334	Droplet 383	4.50342	Droplet 383	18.5103
					Droplet 384	14.6427	Droplet 384	46.7969	Droplet 384	4.05599	Droplet 384	19.1871
					Droplet 385	14.0081	Droplet 385	40.3462	Droplet 385	3.57783	Droplet 385	17.1367
					Droplet 386	13.2568	Droplet 386	49.6389	Droplet 386	4.53744	Droplet 386	19.1932
					Droplet 387	11.5225	Droplet 387	47.7039	Droplet 387	4.08436	Droplet 387	18.8986
					Droplet 388	15.2002	Droplet 388	46.9811	Droplet 388	4.82753	Droplet 388	17.2611
					Droplet 389	15.344	Droplet 389	52.3967	Droplet 389	4.53579	Droplet 389	18.7445
					Droplet 390	11.104	Droplet 390	33.6921	Droplet 390	3.79144	Droplet 390	18.9865
					Droplet 391	16.0948	Droplet 391	42.241	Droplet 391	4.28355	Droplet 391	19.8706
					Droplet 392	12.7123	Droplet 392	52.5638	Droplet 392	4.3598	Droplet 392	15.9093
					Droplet 393	12.4846	Droplet 393	56.7549	Droplet 393	4.23308	Droplet 393	18.8428
					Droplet 394	15.1205	Droplet 394	49.0924	Droplet 394	4.39149	Droplet 394	18.4632
					Droplet 395	15.978	Droplet 395	50.894	Droplet 395	4.37328	Droplet 395	17.5657
					Droplet 396	18.21	Droplet 396	49.321	Droplet 396	4.37771	Droplet 396	19.0913
					Droplet 397	15.1668	Droplet 397	52.4369	Droplet 397	4.55263	Droplet 397	16.187
					Droplet 398	15.7663	Droplet 398	52.5248	Droplet 398	3.69779	Droplet 398	17.7958
					Droplet 399	12.9988	Droplet 399	33.164	Droplet 399	4.51814	Droplet 399	19.6701
					Droplet 400	13.2467	Droplet 400	35.6052	Droplet 400	3.45297	Droplet 400	19.1485
					Droplet 401	14.642	Droplet 401	49.2144	Droplet 401	3.43829	Droplet 401	15.3886
					Droplet 402	13.6801	Droplet 402	49.0315	Droplet 402	4.60259	Droplet 402	17.7794
					Droplet 403	11.5653	Droplet 403	38.6788	Droplet 403	4.09094	Droplet 403	18.4208
					Droplet 404	12.7127	Droplet 404	51.3252	Droplet 404	4.25973	Droplet 404	15.0704
					Droplet 405	15.1451	Droplet 405	47.3792	Droplet 405	4.25226	Droplet 405	17.6195
					Droplet 406	16.2568	Droplet 406	37.0206	Droplet 406	4.77666	Droplet 406	17.5148
					Droplet 407	12.6669	Droplet 407	36.3425	Droplet 407	4.26604	Droplet 407	14.942
					Droplet 408	12.1207	Droplet 408	33.6565	Droplet 408	4.10373	Droplet 408	16.8226
					Droplet 409	13.1364	Droplet 409	46.5223	Droplet 409	4.39267	Droplet 409	19.3129
					Droplet 410	12.4739	Droplet 410	41.0704	Droplet 410	3.89434	Droplet 410	17.5542
					Droplet 411	13.1237	Droplet 411	40.4392	Droplet 411	4.30696	Droplet 411	17.3973
					Droplet 412	18.1362	Droplet 412	48.0493	Droplet 412	3.34495	Droplet 412	17.4578
					Droplet 413	14.376	Droplet 413	44.211	Droplet 413	4.36759	Droplet 413	16.2202
					Droplet 414	12.0676	Droplet 414	45.4208	Droplet 414	3.73285	Droplet 414	19.0899
					Droplet 415	17.7207	Droplet 415	48.5872	Droplet 415	4.49255	Droplet 415	18.8454
					Droplet 416	14.9757	Droplet 416	53.2283	Droplet 416	4.35155	Droplet 416	18.4335
					Droplet 417	18.4812	Droplet 417	38.2608	Droplet 417	4.09499	Droplet 417	19.024
					Droplet 418	17.9012	Droplet 418	47.5613	Droplet 418	4.07993	Droplet 418	18.9294
					Droplet 419	14.4352	Droplet 419	32.7779	Droplet 419	4.20232	Droplet 419	19.3484
					Droplet 420	18.8797	Droplet 420	42.252	Droplet 420	4.18516	Droplet 420	17.9887
					Droplet 421	12.3943	Droplet 421	50.8969	Droplet 421	4.34098	Droplet 421	13.2865
					Droplet 422	13.6145	Droplet 422	50.2348	Droplet 422	3.36766	Droplet 422	19.0258
					Droplet 423	16.674	Droplet 423	47.5695	Droplet 423	4.54203	Droplet 423	19.2749
					Droplet 424	13.598	Droplet 424	35.198	Droplet 424	3.94	Droplet 424	18.1999
					Droplet 425	15.1761	Droplet 425	32.7941	Droplet 425	4.47103	Droplet 425	18.5348
					Droplet 426	13.5109	Droplet 426	51.1693	Droplet 426	4.34299	Droplet 426	17.4105
					Droplet 427	14.7107	Droplet 427	39.979	Droplet 427	4.16162	Droplet 427	15.778
					Droplet 428	13.459	Droplet 428	50.8841	Droplet 428	4.49283	Droplet 428	18.5988
					Droplet 429	14.3049	Droplet 429	43.3802	Droplet 429	4.60967	Droplet 429	19.0514
					Droplet 430	13.3205	Droplet 430	34.4294	Droplet 430	4.33776	Droplet 430	18.7163
					Droplet 431	11.7883	Droplet 431	50.8711	Droplet 431	4.38227	Droplet 431	17.8484
					Droplet 432	16.3136	Droplet 432	48.8708	Droplet 432	4.41184	Droplet 432	18.1811
					Droplet 433	14.3843	Droplet 433	46.0645	Droplet 433	4.47235	Droplet 433	18.787
					Droplet 434	11.5244	Droplet 434	46.8198	Droplet 434	4.35884	Droplet 434	18.833
					Droplet 435	11.2994	Droplet 435	47.303	Droplet 435	4.48775	Droplet 435	19.2605
					Droplet 436	16.2418	Droplet 436	43.1337	Droplet 436	4.48618	Droplet 436	18.0945
					Droplet 437	16.7623	Droplet 437	46.5833	Droplet 437	4.56274	Droplet 437	18.4548
					Droplet 438	18.3593	Droplet 438	44.6384	Droplet 438	4.43786	Droplet 438	19.0995
					Droplet 439	16.901	Droplet 439	52.7789	Droplet 439	3.50305	Droplet 439	17.2612
					Droplet 440	15.4836	Droplet 440	33.6863	Droplet 440	4.62538	Droplet 440	17.5271
					Droplet 441	11.8501	Droplet 441	47.5695	Droplet 441	4.0403	Droplet 441	18.3837
					Droplet 442	14.5597	Droplet 442	45.4949	Droplet 442	4.50992	Droplet 442	14.6626
					Droplet 443	16.5907	Droplet 443	48.8602	Droplet 443	4.55112	Droplet 443	17.4008
					Droplet 444	12.2499	Droplet 444	47.201	Droplet 444	3.38188	Droplet 444	19.1333
					Droplet 445	20.1155	Droplet 445	35.1507	Droplet 445	3.54375	Droplet 445	18.1072
					Droplet 446	13.5823	Droplet 446	41.4482	Droplet 446	3.85248	Droplet 446	17.6632
					Droplet 447	15.3458	Droplet 447	47.6088	Droplet 447	4.31491	Droplet 447	17.7752
					Droplet 448	13.0172	Droplet 448	34.6541	Droplet 448	4.20178	Droplet 448	17.7035
					Droplet 449	17.5796	Droplet 449	42.1521	Droplet 449	4.07868	Droplet 449	18.3785
					Droplet 450	10.4704	Droplet 450	35.3781	Droplet 450	4.5213	Droplet 450	13.2003
					Droplet 451	12.8218	Droplet 451	42.198	Droplet 451	4.09324	Droplet 451	18.0919
					Droplet 452	13.19	Droplet 452	45.4798	Droplet 452	4.35564	Droplet 452	18.2256
					Droplet 453	15.2526	Droplet 453	42.3551	Droplet 453	4.41548	Droplet 453	19.175
					Droplet 454	11.8368	Droplet 454	44.0053	Droplet 454	3.91147	Droplet 454	19.0552
					Droplet 455	11.8313	Droplet 455	37.4848	Droplet 455	3.47078	Droplet 455	17.8385
					Droplet 456	12.3313	Droplet 456	47.0711	Droplet 456	3.76777	Droplet 456	18.118
					Droplet 457	11.2846	Droplet 457	35.0044	Droplet 457	3.70456	Droplet 457	19.4396
					Droplet 458	13.6768			Droplet 458	4.39925	Droplet 458	14.2029
					Droplet 459	13.2559			Droplet 459	4.07134	Droplet 459	18.2394
					Droplet 460	14.561			Droplet 460	3.99723	Droplet 460	18.9023
					Droplet 461	12.0949			Droplet 461	4.48229	Droplet 461	17.4704
					Droplet 462	14.3264			Droplet 462	4.42971	Droplet 462	18.812
					Droplet 463	14.1575			Droplet 463	4.34244	Droplet 463	19.0705
					Droplet 464	14.5645			Droplet 464	4.53103	Droplet 464	18.9117
					Droplet 465	12.7506			Droplet 465	4.40618	Droplet 465	18.3174
					Droplet 466	11.9688			Droplet 466	4.07304	Droplet 466	18.2984
					Droplet 467	13.7925			Droplet 467	4.40129	Droplet 467	19.0579
					Droplet 468	17.5414			Droplet 468	4.43951	Droplet 468	17.5024
					Droplet 469	11.9535			Droplet 469	4.215	Droplet 469	16.2702
					Droplet 470	16.6412			Droplet 470	4.61172	Droplet 470	15.0076
					Droplet 471	11.1601			Droplet 471	3.42029	Droplet 471	13.2664
					Droplet 472	10.8106			Droplet 472	4.04968	Droplet 472	18.8439
					Droplet 473	15.2086			Droplet 473	3.99995	Droplet 473	17.5469
					Droplet 474	14.1352			Droplet 474	4.32804	Droplet 474	17.9455
					Droplet 475	18.1352			Droplet 475	4.09937	Droplet 475	18.8057
					Droplet 476	10.8152			Droplet 476	3.91166	Droplet 476	19.0169
					Droplet 477	14.6705			Droplet 477	3.84624	Droplet 477	16.0176
					Droplet 478	15.0047			Droplet 478	4.47606	Droplet 478	17.6239
					Droplet 479	12.3141			Droplet 479	4.01852	Droplet 479	18.8378
					Droplet 480	12.1877			Droplet 480	4.09378	Droplet 480	16.7517
					Droplet 481	13.2299			Droplet 481	4.07441	Droplet 481	18.286
					Droplet 482	11.5165			Droplet 482	4.1812	Droplet 482	17.2206
					Droplet 483	15.3765			Droplet 483	4.20203	Droplet 483	18.7259
					Droplet 484	11.4445			Droplet 484	3.98854	Droplet 484	18.4588
					Droplet 485	15.251			Droplet 485	4.18433	Droplet 485	17.1221
					Droplet 486	14.4385			Droplet 486	3.34758	Droplet 486	17.3691
					Droplet 487	14.1724			Droplet 487	4.25667	Droplet 487	17.2734
					Droplet 488	15.1126			Droplet 488	4.09699	Droplet 488	17.9871
					Droplet 489	13.3719			Droplet 489	4.10207	Droplet 489	17.4581
					Droplet 490	13.5642			Droplet 490	4.02273	Droplet 490	18.9119
					Droplet 491	12.1277			Droplet 491	4.14187	Droplet 491	15.2178
					Droplet 492	11.06			Droplet 492	4.40235	Droplet 492	18.3741
					Droplet 493	14.0304			Droplet 493	4.14093	Droplet 493	18.4941
					Droplet 494	12.6812			Droplet 494	4.00463	Droplet 494	13.883
					Droplet 495	16.017			Droplet 495	4.21995	Droplet 495	17.3831
					Droplet 496	13.3205			Droplet 496	4.45125	Droplet 496	18.0205
					Droplet 497	13.9059			Droplet 497	4.12214	Droplet 497	17.2748
					Droplet 498	12.3238			Droplet 498	3.36348	Droplet 498	17.9613
					Droplet 499	15.8386			Droplet 499	3.29948	Droplet 499	14.5543
					Droplet 500	11.5862			Droplet 500	4.03322	Droplet 500	16.5757
					Droplet 501	13.8227			Droplet 501	3.37398	Droplet 501	17.7952
					Droplet 502	13.2342			Droplet 502	4.05326	Droplet 502	17.1783
					Droplet 503	17.9444			Droplet 503	3.7693	Droplet 503	15.3378
					Droplet 504	14.1173			Droplet 504	4.08097	Droplet 504	16.5624
					Droplet 505	13.851			Droplet 505	4.22504	Droplet 505	13.5547
					Droplet 506	13.7029			Droplet 506	4.40875	Droplet 506	17.9938
					Droplet 507	13.446			Droplet 507	4.18494	Droplet 507	16.1248
					Droplet 508	15.4921			Droplet 508	3.79144	Droplet 508	16.7617
					Droplet 509	14.418			Droplet 509	3.99355	Droplet 509	17.7431
					Droplet 510	10.7754			Droplet 510	4.20057	Droplet 510	13.6718
					Droplet 511	11.5259			Droplet 511	4.32376	Droplet 511	18.2282
					Droplet 512	12.7152			Droplet 512	4.3843	Droplet 512	15.524
					Droplet 513	12.4134			Droplet 513	4.20465	Droplet 513	17.4729
					Droplet 514	14.587			Droplet 514	4.02723	Droplet 514	16.9532
					Droplet 515	11.6549			Droplet 515	4.37498	Droplet 515	16.5407
					Droplet 516	16.404			Droplet 516	4.00065	Droplet 516	16.4059
					Droplet 517	10.2421			Droplet 517	3.92947	Droplet 517	15.5241
					Droplet 518	15.3262			Droplet 518	3.88395	Droplet 518	13.0437
					Droplet 519	12.133			Droplet 519	3.6733	Droplet 519	13.6938
					Droplet 520	17.8259			Droplet 520	4.05463	Droplet 520	16.4822
					Droplet 521	16.3021			Droplet 521	4.14616	Droplet 521	17.1258
					Droplet 522	10.8636			Droplet 522	3.86313	Droplet 522	15.4633
					Droplet 523	13.6628			Droplet 523	3.61708	Droplet 523	16.0233
					Droplet 524	13.8658			Droplet 524	3.26046	Droplet 524	17.7299
					Droplet 525	10.3962			Droplet 525	4.2257	Droplet 525	16.7577
					Droplet 526	9.77636			Droplet 526	4.26548	Droplet 526	16.1156
					Droplet 527	15.9721			Droplet 527	3.31961	Droplet 527	17.6208
					Droplet 528	11.3641			Droplet 528	3.8959	Droplet 528	14.1205
					Droplet 529	13.9626			Droplet 529	3.81147	Droplet 529	17.7352
					Droplet 530	11.6387			Droplet 530	3.3185	Droplet 530	17.8331
					Droplet 531	14.1794			Droplet 531	3.67999	Droplet 531	16.2732
					Droplet 532	14.9244			Droplet 532	3.42728	Droplet 532	13.786
					Droplet 533	14.7743			Droplet 533	3.90762	Droplet 533	16.8637
									Droplet 534	3.87457	Droplet 534	17.1353
									Droplet 535	4.01435	Droplet 535	16.731
									Droplet 536	3.91631	Droplet 536	17.369
									Droplet 537	3.63175	Droplet 537	15.7269
									Droplet 538	3.64499	Droplet 538	17.1427
									Droplet 539	3.36966	Droplet 539	16.3385
									Droplet 540	3.99661	Droplet 540	17.6811
									Droplet 541	3.58288	Droplet 541	17.3941
									Droplet 542	3.45852	Droplet 542	15.8614
									Droplet 543	3.92238	Droplet 543	16.423
									Droplet 544	3.83334	Droplet 544	14.7802
									Droplet 545	3.96472	Droplet 545	15.4828
									Droplet 546	3.85578	Droplet 546	15.387
									Droplet 547	3.50553	Droplet 547	16.4225
									Droplet 548	3.6456	Droplet 548	15.5067
									Droplet 549	3.26738	Droplet 549	16.0386
									Droplet 550	3.706	Droplet 550	17.3742
									Droplet 551	3.3432	Droplet 551	17.1229
											Droplet 552	16.3464
											Droplet 553	14.7229
											Droplet 554	17.7539
											Droplet 555	14.9955
											Droplet 556	15.4118
											Droplet 557	16.9093
											Droplet 558	16.4123
											Droplet 559	14.9053
											Droplet 560	15.9366
											Droplet 561	16.7867
											Droplet 562	14.4657
											Droplet 563	13.5129
											Droplet 564	16.1436
											Droplet 565	15.4609
											Droplet 566	15.9775
											Droplet 567	16.5414
											Droplet 568	16.3791
											Droplet 569	14.8588
											Droplet 570	16.6747
											Droplet 571	15.2867
											Droplet 572	16.4615
											Droplet 573	15.6889
											Droplet 574	15.7859
											Droplet 575	16.0764
											Droplet 576	15.0634
											Droplet 577	15.1219
											Droplet 578	15.2866
											Droplet 579	15.4945
											Droplet 580	15.8071
											Droplet 581	16.1853
											Droplet 582	15.9442
											Droplet 583	15.1556
											Droplet 584	15.2272
											Droplet 585	14.3344
											Droplet 586	15.8925
											Droplet 587	14.7777
											Droplet 588	14.3464
											Droplet 589	14.7124
											Droplet 590	14.0316
											Droplet 591	10.9354
											Droplet 592	12.8752
											Droplet 593	11.9606
											Droplet 594	13.2046
											Droplet 595	10.5584
											Droplet 596	12.2256
											Droplet 597	12.2662
											Droplet 598	10.5573
											Droplet 599	12.1078
											Droplet 600	12.6552
											Droplet 601	13.0147
											Droplet 602	11.5418
											Droplet 603	13.0947
											Droplet 604	13.0561
											Droplet 605	11.4396
											Droplet 606	10.7131
											Droplet 607	12.4037
											Droplet 608	11.5681
											Droplet 609	9.33287
											Droplet 610	12.0942
											Droplet 611	13.6483
											Droplet 612	12.903
											Droplet 613	12.0704
											Droplet 614	13.4618
											Droplet 615	9.11168
											Droplet 616	12.2505
											Droplet 617	12.2467
											Droplet 618	11.347
											Droplet 619	12.9095
											Droplet 620	13.4771
											Droplet 621	14.2131
											Droplet 622	9.69279
											Droplet 623	13.5701
											Droplet 624	12.0755
											Droplet 625	11.9257
											Droplet 626	13.4278
											Droplet 627	14.2174
											Droplet 628	9.33613
											Droplet 629	12.0911
											Droplet 630	11.9385
											Droplet 631	13.4702
											Droplet 632	13.1887
											Droplet 633	14.1847
											Droplet 634	13.7388
											Droplet 635	14.326
											Droplet 636	12.2203
											Droplet 637	13.9042
											Droplet 638	9.83655
											Droplet 639	14.8469
											Droplet 640	11.9376
											Droplet 641	14.4519
											Droplet 642	11.9633
											Droplet 643	10.9993
											Droplet 644	12.3346
											Droplet 645	10.9664
											Droplet 646	9.65073
											Droplet 647	12.9085
											Droplet 648	14.1214
											Droplet 649	12.1304
											Droplet 650	9.56718
											Droplet 651	12.2864
											Droplet 652	12.7449
											Droplet 653	13.0276
											Droplet 654	15.0508
											Droplet 655	12.465
											Droplet 656	13.7815
											Droplet 657	10.7281
											Droplet 658	12.206
											Droplet 659	13.4372
											Droplet 660	13.5699
											Droplet 661	11.4439
											Droplet 662	11.8908
											Droplet 663	9.68773
											Droplet 664	12.877
											Droplet 665	14.1394
											Droplet 666	14.8389
											Droplet 667	12.8778
											Droplet 668	11.5481
											Droplet 669	13.8188
											Droplet 670	12.4478
											Droplet 671	11.3299
											Droplet 672	12.7772
											Droplet 673	13.1419
											Droplet 674	13.3961
											Droplet 675	13.591
											Droplet 676	11.2027
											Droplet 677	14.8952
											Droplet 678	15.3869
											Droplet 679	11.7656
											Droplet 680	13.5488
											Droplet 681	10.0071
											Droplet 682	10.3309
											Droplet 683	13.7321
											Droplet 684	14.5868
											Droplet 685	13.6555
											Droplet 686	13.4074
											Droplet 687	12.4625
											Droplet 688	11.5094
											Droplet 689	15.6916
											Droplet 690	13.7525
											Droplet 691	12.8901
											Droplet 692	13.1873
											Droplet 693	14.5269
											Droplet 694	10.223
											Droplet 695	12.1309
											Droplet 696	9.68784
											Droplet 697	12.8303
											Droplet 698	14.2356
											Droplet 699	16.2483
											Droplet 700	12.8452
											Droplet 701	11.8886
											Droplet 702	10.3177
											Droplet 703	12.6913
											Droplet 704	14.9278
											Droplet 705	11.9848
											Droplet 706	9.76276
											Droplet 707	10.7292
											Droplet 708	13.1399
											Droplet 709	13.2705
											Droplet 710	13.8831
											Droplet 711	12.3221
											Droplet 712	11.3393
											Droplet 713	13.2775
											Droplet 714	12.6859
											Droplet 715	14.6846
											Droplet 716	9.96324
											Droplet 717	13.5574
											Droplet 718	12.3055
											Droplet 719	14.0246
											Droplet 720	13.5681
											Droplet 721	14.0117
											Droplet 722	11.8474
											Droplet 723	11.7246
											Droplet 724	14.3464
											Droplet 725	10.4273
											Droplet 726	11.558
											Droplet 727	11.424
											Droplet 728	15.2319
											Droplet 729	13.9939
											Droplet 730	14.1176
											Droplet 731	12.0293
											Droplet 732	11.0868
											Droplet 733	13.6818
											Droplet 734	14.4919
											Droplet 735	15.0097
											Droplet 736	11.8708
											Droplet 737	9.7661
											Droplet 738	11.4635
											Droplet 739	10.0399
											Droplet 740	12.6002
											Droplet 741	10.5812
											Droplet 742	11.1908
											Droplet 743	13.8493
											Droplet 744	11.2905
											Droplet 745	10.9826
											Droplet 746	11.705
											Droplet 747	11.9646
											Droplet 748	13.5151
											Droplet 749	14.1079
											Droplet 750	13.3633
											Droplet 751	12.7242
											Droplet 752	12.0778
											Droplet 753	15.2956
											Droplet 754	10.5423
											Droplet 755	10.8322
											Droplet 756	12.2783
											Droplet 757	13.0913
											Droplet 758	15.0513
											Droplet 759	10.3397
											Droplet 760	13.7027
											Droplet 761	12.6695
											Droplet 762	10.5527
											Droplet 763	13.4523
											Droplet 764	14.1549
											Droplet 765	10.6836
											Droplet 766	13.5774
											Droplet 767	14.0976
											Droplet 768	12.4887
											Droplet 769	12.705
											Droplet 770	11.1177
											Droplet 771	12.1978
											Droplet 772	14.4732
											Droplet 773	9.77193
											Droplet 774	13.1826
											Droplet 775	10.9053
											Droplet 776	12.0382
											Droplet 777	10.2652
											Droplet 778	13.845
											Droplet 779	14.6634
											Droplet 780	14.7571
											Droplet 781	13.1576
											Droplet 782	13.049
											Droplet 783	13.6488
											Droplet 784	11.5168
											Droplet 785	14.8071
											Droplet 786	13.41
											Droplet 787	12.9929
											Droplet 788	13.9373
											Droplet 789	10.7771
											Droplet 790	11.9004
											Droplet 791	10.3676
											Droplet 792	14.5536
											Droplet 793	10.6528
											Droplet 794	13.7154
											Droplet 795	10.9065
											Droplet 796	12.9887
											Droplet 797	11.514
											Droplet 798	12.0727
											Droplet 799	12.5954
											Droplet 800	11.486
											Droplet 801	10.979
											Droplet 802	12.5417
											Droplet 803	14.3502
											Droplet 804	11.1139
											Droplet 805	12.5614
											Droplet 806	11.2602
											Droplet 807	13.7154
											Droplet 808	9.58626
											Droplet 809	10.9789
											Droplet 810	12.0007
											Droplet 811	14.2399
											Droplet 812	9.80703
											Droplet 813	10.257
											Droplet 814	9.65297
											Droplet 815	13.2515
											Droplet 816	13.3269
											Droplet 817	13.2984
											Droplet 818	13.1058
											Droplet 819	15.0221
											Droplet 820	12.3299
											Droplet 821	14.3092
											Droplet 822	14.9556
											Droplet 823	10.5682
											Droplet 824	12.4364
											Droplet 825	9.79222
											Droplet 826	13.317
											Droplet 827	12.1556
											Droplet 828	10.9151
											Droplet 829	12.4907
											Droplet 830	13.0357
											Droplet 831	11.9738
											Droplet 832	12.5619
											Droplet 833	12.5241
											Droplet 834	10.9166
											Droplet 835	12.5734
											Droplet 836	9.36985
											Droplet 837	10.7943
											Droplet 838	11.8438
											Droplet 839	10.8174
											Droplet 840	12.0684
											Droplet 841	12.5685
											Droplet 842	10.3403
											Droplet 843	13.2198
											Droplet 844	10.1476
											Droplet 845	12.5604
											Droplet 846	12.2053
											Droplet 847	11.1946
											Droplet 848	9.79265
											Droplet 849	13.8025
											Droplet 850	12.3885
											Droplet 851	12.8704
											Droplet 852	13.2989
											Droplet 853	12.2971
											Droplet 854	12.1319
											Droplet 855	12.0768
											Droplet 856	12.0237
											Droplet 857	13.1055
											Droplet 858	12.4741
											Droplet 859	11.5882
											Droplet 860	9.76397
											Droplet 861	11.1684
											Droplet 862	11.1793
											Droplet 863	10.9638
											Droplet 864	12.4294
											Droplet 865	13.0183
											Droplet 866	12.0815
											Droplet 867	13.715
											Droplet 868	12.9666
											Droplet 869	11.0835
											Droplet 870	10.5327
											Droplet 871	12.2568
											Droplet 872	12.4206
											Droplet 873	12.5689
											Droplet 874	13.4544
											Droplet 875	11.8321
											Droplet 876	13.0991
											Droplet 877	13.0752
											Droplet 878	11.2581
											Droplet 879	12.947
											Droplet 880	12.3448
											Droplet 881	14.4962
											Droplet 882	12.0201
											Droplet 883	9.28617
											Droplet 884	12.4428
											Droplet 885	10.1204
											Droplet 886	11.5897
											Droplet 887	12.2071
											Droplet 888	12.9478
											Droplet 889	11.5925
											Droplet 890	10.8065
											Droplet 891	13.1021
											Droplet 892	10.8169
											Droplet 893	10.9551
											Droplet 894	10.8774
											Droplet 895	12.9651
											Droplet 896	10.6631
											Droplet 897	10.2823
											Droplet 898	12.4458
											Droplet 899	12.7843
											Droplet 900	12.1743
											Droplet 901	10.7342
											Droplet 902	12.8914
											Droplet 903	9.34698
											Droplet 904	9.65047

## Sheet: Figure 1g and Supp. Table 2
					Scaffold: PRM-SH3				Scaffold: PRM(H)-SH3				Scaffold: SIM-SUMO3				Scaffold: PAK2-bPIXSH3
					Time (sec)	Average Normalized Fluorescence Intensity (A. U.)	Standard Deviation		Time (sec)	Average Normalized Fluorescence Intensity (A. U.)	Standard Deviation		Time (sec)	Average Normalized Fluorescence Intensity (A. U.)	Standard Deviation		Time (sec)	Average Normalized Fluorescence Intensity (A. U.)	Standard Deviation
					-9.99955	0.99994	0.0096		-9.9878	0.99932	0.00592		-10.0013	1.00093	0.00537713		-9.99978	1.00144	0.00755181
					-4.9982	1.00006	0.0096		-4.9886	1.00068	0.00592		-5.00275	0.999075	0.00537713		-4.99778	0.99801	0.00723589
					0	0	0		0	0	0		0	0	0		0	0	0
					4.9903	0.04485	0.01656		4.9978	0.04699	0.05109		5.011	0.0568027	0.0320746		5.00194	0.0182487	0.0370178
					9.98525	0.07918	0.02696		9.9936	0.0516	0.03628		10.0048	0.0782695	0.0256668		10.0001	0.0278133	0.0305352
					14.9906	0.11789	0.03438		15.0046	0.05031	0.04701		14.9964	0.0828454	0.0310649		14.9992	0.029417	0.0346899
					19.9882	0.14433	0.03886		20.0106	0.07024	0.04475		19.9969	0.103422	0.0360328		20.0014	0.0310346	0.0342112
					24.9974	0.16674	0.04483		25.0147	0.08481	0.04633		24.9972	0.11063	0.0320251		24.9984	0.0420406	0.031643
					29.9887	0.18809	0.04966		30.0144	0.08063	0.05032		29.997	0.119989	0.0301355		30.0021	0.0414832	0.0307416
					34.992	0.21203	0.05433		35.0059	0.09369	0.05331		34.9975	0.125289	0.0365047		34.9997	0.0448377	0.0320449
					39.9983	0.23089	0.05819		40.0124	0.09436	0.06031		39.9957	0.137064	0.0366704		40.0006	0.0443828	0.0369898
					44.9922	0.24344	0.06127		45.0064	0.09811	0.05025		44.9976	0.148857	0.0349852		44.9993	0.0500518	0.0386443
					49.9963	0.2611	0.06115		50.0132	0.11791	0.06002		49.9978	0.15481	0.0439205		49.9993	0.0496101	0.0366187
					54.9924	0.27577	0.06587		55.0102	0.11983	0.05574		54.9964	0.163823	0.0436084		55.0007	0.0509859	0.035364
					59.9978	0.29202	0.06957		60.0093	0.11366	0.04359		59.9969	0.171145	0.0365154		59.9985	0.0490519	0.0351596
					65	0.3061	0.07009		65.0122	0.11004	0.04996		64.9958	0.179135	0.0373327		65.0028	0.0527729	0.0332635
					69.9962	0.31646	0.07263		70.0143	0.11682	0.0574		69.9956	0.185989	0.0372147		69.9985	0.0522532	0.0366109
					74.9995	0.33198	0.07203		75.0148	0.1214	0.0535		74.9981	0.189553	0.0410604		74.9989	0.0590658	0.0402918
					79.9989	0.34154	0.07343		80.0109	0.12846	0.05174		79.9955	0.193592	0.0450488		79.9995	0.0650315	0.0406791
					84.9979	0.35404	0.07672		85.005	0.12509	0.05064		84.9944	0.200943	0.0446269		84.9982	0.0695054	0.0459491
					90.0002	0.35915	0.07223		90.0077	0.13918	0.04398		89.9936	0.203984	0.0440075		89.9985	0.0715613	0.0448765
					94.9963	0.3652	0.08203		95.0134	0.13739	0.04801		94.9952	0.210346	0.0420216		95.0003	0.073053	0.048202
					99.9979	0.3821	0.08272		100.016	0.14351	0.05585		99.9954	0.211588	0.0397496		99.9997	0.0682004	0.0370912
					104.998	0.38607	0.07618		105.011	0.14317	0.0402		104.995	0.213768	0.0453144		105	0.0647481	0.0373889
					109.999	0.39659	0.07839		110.014	0.15479	0.04201		109.995	0.215721	0.0404351		110	0.06194	0.0327667
					115.001	0.40865	0.08394		115.007	0.15249	0.05065		114.997	0.222471	0.0486015		115.002	0.0621627	0.0319429
					119.996	0.4142	0.08164		120.016	0.15313	0.05233		119.997	0.224989	0.0428104		120.002	0.0597879	0.0374836
					124.996	0.42511	0.08225		125.009	0.15102	0.05489		124.995	0.233699	0.0535017		125.001	0.058327	0.0378144
					130	0.43077	0.08398		130.009	0.16361	0.05811		129.994	0.235058	0.0497214		130	0.0577544	0.0348458
					135.004	0.43865	0.08436		135.007	0.16436	0.06463		134.994	0.240942	0.0473705		135	0.0567623	0.0379503
					140.003	0.45361	0.08847		140.007	0.16106	0.05305		139.995	0.243683	0.0480449		139.997	0.0615282	0.0376273
					144.996	0.45382	0.08937		145.01	0.17119	0.0593		144.999	0.244206	0.0475283		145.001	0.0633212	0.0428683
					150.001	0.45871	0.08678		150.015	0.16567	0.06734		149.995	0.243607	0.0465348		150.001	0.0602234	0.0357045
					155	0.46583	0.08937		155.011	0.18506	0.05916		154.997	0.244717	0.0443229		155.003	0.0618328	0.0340579
					160	0.47603	0.09254		160.011	0.16811	0.05706		159.999	0.246994	0.0451797		160.001	0.0639046	0.0377396
					165.002	0.47749	0.08077		165.009	0.18685	0.06448		164.997	0.252652	0.0491714		165.002	0.0639462	0.0352272
					169.995	0.48795	0.0952		170.005	0.20648	0.06897		169.998	0.257065	0.0496925		170	0.0667301	0.0372915
					174.999	0.48858	0.0881		175.012	0.1968	0.05996		174.997	0.253882	0.0492337		175	0.0697748	0.0397664
					180.001	0.4952	0.08789		180.005	0.18418	0.05587		179.995	0.264316	0.052153		180.002	0.0697297	0.0388751
					184.999	0.50448	0.09067		185.013	0.19333	0.05759		184.999	0.260966	0.0586672		185.001	0.0717047	0.0379307
					189.999	0.5058	0.08574		190.011	0.20874	0.0538		189.999	0.265044	0.0486877		190.003	0.0661161	0.0429168
					194.998	0.51421	0.09226		195.006	0.19693	0.05136		194.998	0.268722	0.0459965		195.001	0.0637367	0.0399539
					200.001	0.51898	0.08612		200.009	0.20497	0.04984		199.996	0.270734	0.0501721		200.001	0.0696729	0.0358322
					204.998	0.53362	0.08821		205.007	0.19575	0.05615		204.997	0.282741	0.0503674		205.002	0.0703117	0.0335095
					209.998	0.5304	0.09118		210.006	0.19088	0.05331		209.999	0.286351	0.0557017		210.001	0.0701079	0.0368376
					215	0.53432	0.09226		215.008	0.21041	0.05958		214.999	0.285356	0.055015		215.002	0.0747254	0.0410551
					220	0.54176	0.08903		220.008	0.21553	0.06437		219.999	0.286749	0.0568473		220.001	0.0712471	0.0373133
					224.999	0.54716	0.09251		225.004	0.22175	0.05753		224.995	0.294372	0.0580422		225	0.0758933	0.0342942
					229.996	0.54696	0.09081		230.007	0.21513	0.06104		229.998	0.301518	0.057862		230.002	0.0707073	0.0350887
					234.996	0.55119	0.09382		235.012	0.22584	0.06932		234.998	0.300208	0.0590788		235	0.0726677	0.0372535
					239.998	0.55783	0.08841		240.016	0.2241	0.06393		239.997	0.300909	0.0593654		240.004	0.0790884	0.0356518
					244.998	0.55435	0.08499		245.008	0.22261	0.05658		244.998	0.305687	0.0639972		245.001	0.0777765	0.0363081
					249.997	0.56614	0.09144		250.013	0.23091	0.05615		249.999	0.306724	0.0642058		250.002	0.0765351	0.0368133
					254.998	0.5637	0.0875		255.009	0.2226	0.05931		254.997	0.311029	0.061464		255	0.0787607	0.0377492
					259.995	0.56876	0.09593		260.007	0.2216	0.05866		259.998	0.317931	0.0726093		260.001	0.0785794	0.0388082
					264.996	0.56603	0.09197		265.009	0.2277	0.06681		264.996	0.325789	0.0744345		265.001	0.0829029	0.0402936
					269.994	0.574	0.08937		270.008	0.22095	0.0608		269.996	0.32465	0.0666291		270	0.080397	0.0402608
					274.998	0.57772	0.08208		275.01	0.23874	0.06823		274.996	0.323829	0.0567781		275	0.0802271	0.0364057
					280.005	0.58435	0.09207		280.013	0.23421	0.06099		279.999	0.324336	0.0600728		280.001	0.0832328	0.0375607
					284.998	0.58452	0.08295		285.018	0.23437	0.06426		284.997	0.329289	0.0600683		285	0.0823243	0.0352487
					289.999	0.59244	0.09171		290.012	0.24522	0.06186		290	0.331783	0.0590412		290	0.0875926	0.036452
					294.997	0.5918	0.08805		295.01	0.23871	0.06912		295	0.34307	0.0606485		295.001	0.0853478	0.036396
					300.002	0.59206	0.0861		300.013	0.24831	0.06771		299.998	0.346902	0.0582912		299.999	0.0857949	0.0356906
							n = 20 droplets				n = 10 droplets				n = 16 droplets				n = 18 droplets

## Sheet: Figure 2b and Supp. Table 3
							M2+ =	Ni2+				Co2+				Zn2+				Cu2+
								Time (sec)	Average Normalized Fluorescence Intensity (A. U.)	Standard Deviation		Time (sec)	Average Normalized Fluorescence Intensity (A. U.)	Standard Deviation		Time (sec)	Average Normalized Fluorescence Intensity (A. U.)	Standard Deviation		Time (sec)	Average Normalized Fluorescence Intensity (A. U.)	Standard Deviation
								-10.0081	1.00093	0.00854		-4.00094	0.99603	0.00753		-4.0003	0.999	0.00822		-4.0034	1.00151	0.01631
								-4.9985	0.99907	0.00854		-2.00125	1.00397	0.00753		-1.99957	1.001	0.00822		-2.00207	0.99849	0.01631
								0	0	0		0	0	0		0	0	0		0	0	0
								4.99075	0.02296	0.01948		2.00013	0.01358	0.01072		2.001	0.03317	0.0256		1.9962	0.03823	0.02191
								9.99329	0.0342	0.02091		3.99969	0.01706	0.01268		4.00004	0.05312	0.02951		4.00073	0.07034	0.02847
								14.9934	0.0406	0.02698		5.99981	0.0236	0.01355		5.999	0.06773	0.02842		5.9992	0.10891	0.03948
								19.9944	0.05645	0.02301		8.00038	0.03205	0.01763		8.00065	0.07785	0.02691		7.99973	0.12681	0.04169
								25.0014	0.06016	0.02373		9.99881	0.04339	0.01637		9.99952	0.08687	0.03113		9.9988	0.15672	0.05614
								30.0009	0.07005	0.02615		11.9994	0.05157	0.01597		11.9984	0.0939	0.02901		11.9975	0.1809	0.0481
								34.996	0.0702	0.02511		14.0009	0.06065	0.01831		14.0003	0.10389	0.02658		13.9985	0.21015	0.06582
								39.9987	0.07616	0.03084		15.9987	0.06055	0.01587		15.9994	0.11145	0.0288		15.9986	0.22694	0.07072
								45.0044	0.0816	0.02987		17.9999	0.07029	0.01366		18.0007	0.11529	0.03113		17.9978	0.23745	0.06164
								50.001	0.08711	0.03147		19.9988	0.06857	0.01775		19.9994	0.12069	0.02902		19.9997	0.27271	0.06786
								55.0041	0.09329	0.03097		22.0019	0.07727	0.01718		22.0002	0.12528	0.02596		21.9969	0.28691	0.06465
								60.0029	0.09932	0.03007		23.9992	0.08411	0.01979		23.9998	0.13135	0.02857		23.9988	0.3102	0.07616
								65.007	0.1002	0.03563		25.9984	0.08691	0.02831		25.9989	0.1377	0.02874		25.9983	0.31221	0.07188
								70.0016	0.10772	0.04003		28.0012	0.09302	0.02745		27.9993	0.14107	0.03122		28.0004	0.3341	0.07843
								75.0056	0.11932	0.03795		29.9977	0.09888	0.02959		29.9988	0.14404	0.02866		29.9983	0.35633	0.0761
								80.0045	0.11798	0.03695		31.9989	0.10183	0.02435		31.9984	0.15354	0.03081		31.9971	0.37129	0.08457
								85.004	0.11928	0.03767		33.9997	0.10538	0.02674		33.9987	0.15995	0.03281		33.9955	0.39291	0.0836
								90.006	0.12877	0.04233		35.9993	0.11005	0.02617		35.9996	0.16442	0.03275		35.999	0.40639	0.09371
								95.0069	0.13209	0.05595		37.9998	0.11282	0.02758		37.9986	0.16806	0.02962		37.9989	0.41217	0.09287
								100.007	0.13203	0.04156		40.0016	0.11602	0.02199		40.0003	0.1752	0.03224		39.9999	0.42425	0.08918
								105.003	0.13689	0.04596		42.0018	0.12251	0.02293		41.9989	0.18533	0.02547		42.0001	0.44261	0.09284
								110.004	0.13793	0.04264		44.0016	0.11822	0.02258		43.9981	0.19112	0.02995		43.9996	0.45777	0.09343
								115.004	0.1439	0.04282		45.9991	0.13019	0.01994		45.9989	0.1913	0.02532		45.9987	0.46852	0.1014
								120.004	0.14712	0.04322		47.9997	0.13476	0.02598		47.9966	0.19832	0.02916		47.9985	0.48241	0.11021
								125.006	0.15253	0.04358		49.9991	0.13673	0.02494		49.9982	0.20159	0.02602		49.9975	0.4951	0.1001
								130.008	0.15657	0.05041		51.997	0.14483	0.02911		51.9975	0.20842	0.03268		52.0031	0.49312	0.10123
								135	0.15769	0.04602		53.9995	0.14997	0.02754		53.9961	0.20813	0.03346		53.9971	0.5031	0.1085
								140.006	0.16125	0.04953		55.9979	0.15223	0.02535		55.9977	0.21529	0.03467		55.9991	0.51582	0.11461
								145.002	0.16631	0.04816		57.9987	0.15604	0.03138		57.998	0.21973	0.03235		58.0009	0.51836	0.10826
								150.003	0.16909	0.04867		59.9995	0.15544	0.02612		59.9981	0.22634	0.03625		59.9969	0.52367	0.10768
								155.008	0.1779	0.04679		61.9987	0.16062	0.02982		61.9978	0.22649	0.03582		61.9983	0.53584	0.10996
								160.004	0.18326	0.04926		63.9971	0.16916	0.02918		63.9964	0.23219	0.03755		63.996	0.54766	0.11243
								165.006	0.18753	0.04866		65.9987	0.17405	0.03364		65.9987	0.23779	0.03643		65.9966	0.55825	0.10941
								170.006	0.19175	0.04768		67.9991	0.17875	0.04042		67.9969	0.24085	0.0395		67.9987	0.56814	0.11639
								175.004	0.19251	0.04936		69.9983	0.18078	0.03437		69.9971	0.2487	0.04		69.9987	0.56844	0.09877
								180.004	0.20008	0.04867		71.9968	0.18229	0.03546		71.9997	0.24846	0.03979		71.9975	0.57659	0.09564
								185.003	0.19777	0.04897		73.9998	0.18498	0.04136		73.997	0.25535	0.04343		73.9994	0.59041	0.10738
								190.003	0.20394	0.05234		75.9993	0.18905	0.04092		75.9978	0.25659	0.04285		75.9994	0.58986	0.11188
								195.003	0.21137	0.05654		77.9971	0.19991	0.0401		77.9997	0.2635	0.04158		77.9977	0.59964	0.10719
								200.003	0.21102	0.05552		80.0013	0.2031	0.0326		79.9991	0.26467	0.04283		79.9983	0.59978	0.10338
										n = 24 droplets		81.9974	0.20323	0.03683		81.9997	0.26915	0.04264		81.9985	0.60431	0.11072
												83.9983	0.21711	0.03573		83.9973	0.27498	0.04512		83.9959	0.60641	0.10127
												85.9998	0.21626	0.03995		85.9982	0.28022	0.04526		86.0003	0.62523	0.10623
												87.9972	0.22367	0.03925		87.9984	0.28362	0.04596		87.9985	0.62446	0.1101
												89.9979	0.21774	0.03716		89.9977	0.28154	0.04907		90.0001	0.64291	0.11574
												91.9981	0.22708	0.04292		91.9975	0.28468	0.04695		91.9995	0.64412	0.11067
												93.9986	0.2382	0.05083		93.9986	0.29287	0.04475		93.9978	0.65809	0.10433
												95.9977	0.24189	0.05375		95.9984	0.29551	0.04637		95.9999	0.66085	0.11098
												97.9974	0.24795	0.05897		97.9985	0.299	0.04661		97.997	0.66872	0.12048
												100	0.24576	0.05497		99.9989	0.3007	0.04687		99.9979	0.66139	0.09941
												102	0.25965	0.07199		101.998	0.30465	0.04943		101.999	0.67348	0.09797
												103.998	0.25491	0.05116		103.996	0.30671	0.0489		103.998	0.6725	0.09721
												105.999	0.25311	0.05115		105.997	0.31642	0.05191		105.999	0.67656	0.10354
												107.998	0.25553	0.049		107.998	0.31531	0.05558		108	0.68609	0.1086
												109.998	0.26646	0.05197		109.999	0.31331	0.05157		110.002	0.69122	0.10163
												112.001	0.26469	0.05227		111.998	0.31815	0.05288		111.998	0.6852	0.10879
												114.001	0.27152	0.0489		113.997	0.32016	0.04871		113.999	0.6899	0.10265
												116.001	0.28058	0.0525		115.997	0.31938	0.04958		115.999	0.69563	0.10103
												117.997	0.28103	0.05367		117.996	0.32629	0.05515		117.998	0.70325	0.10311
												119.997	0.27524	0.05504		119.997	0.33005	0.05599		119.999	0.71517	0.08887
												122	0.28694	0.0503		121.997	0.33041	0.05533		121.997	0.70611	0.08622
												124	0.28919	0.05446		123.996	0.33949	0.05919		124.001	0.7203	0.08415
												125.999	0.27924	0.04218		125.996	0.34093	0.06052		125.999	0.7233	0.09155
												127.999	0.28209	0.04388		127.997	0.34445	0.0599		127.999	0.72656	0.08858
												130	0.29147	0.03983		129.997	0.34444	0.06076		129.999	0.71758	0.07202
												132.001	0.28538	0.03838		131.999	0.34636	0.06142		131.997	0.73231	0.0883
												133.999	0.29472	0.03596		133.996	0.35083	0.06079		134	0.73902	0.08133
												135.998	0.2981	0.04049		135.997	0.35969	0.06163		135.999	0.73164	0.07631
												137.999	0.30234	0.04105		137.996	0.36028	0.06096		138	0.74457	0.08041
												140	0.31152	0.04103		139.997	0.36001	0.06372		140.002	0.75111	0.07812
												142.002	0.3165	0.04571		141.999	0.36334	0.05999		142.002	0.75681	0.07727
												144.002	0.31248	0.04088		143.997	0.36263	0.06205		143.999	0.75288	0.07735
												146	0.3211	0.04653		145.998	0.36808	0.05946		145.999	0.75146	0.0726
												148	0.32001	0.0462		147.998	0.37275	0.06316		147.999	0.74511	0.08242
												150	0.32756	0.04118		149.997	0.37945	0.06205		149.998	0.75624	0.06648
												151.999	0.32613	0.03883		151.998	0.37791	0.05925		151.999	0.76746	0.07029
												153.998	0.33317	0.03845		153.997	0.38139	0.06167		153.999	0.76911	0.07198
												155.999	0.33387	0.04338		155.998	0.37724	0.06279		156	0.7685	0.07528
												158.001	0.34148	0.0461		157.999	0.38313	0.06049		157.999	0.76882	0.07716
												159.999	0.34557	0.04812		159.998	0.38601	0.06294		159.999	0.77939	0.07718
												161.999	0.35454	0.04762		161.998	0.39079	0.06162		162	0.78157	0.07697
												163.998	0.35205	0.04301		163.999	0.39182	0.06101		163.999	0.77929	0.07589
												165.996	0.36019	0.0495		165.998	0.39317	0.06235		165.998	0.78476	0.0856
												167.998	0.35682	0.0447		168	0.39661	0.0623		167.999	0.78469	0.09329
												169.999	0.35815	0.04758		169.996	0.39809	0.06221		169.999	0.77167	0.07794
												172.001	0.35004	0.04488		171.998	0.39881	0.05582		171.999	0.76539	0.06885
												174	0.35464	0.04117		173.998	0.40211	0.0563		174	0.77563	0.075
												176.001	0.35524	0.04884		175.996	0.40918	0.06139		175.999	0.76934	0.07544
												178	0.35959	0.04539		177.997	0.41022	0.05936		177.999	0.77301	0.08128
												179.999	0.3605	0.04458		179.997	0.41245	0.06074		179.998	0.77454	0.08985
												182	0.36786	0.04388		181.996	0.4131	0.05961		181.997	0.79508	0.09081
												184	0.36795	0.04114		183.997	0.4145	0.05552		184	0.79728	0.08525
												185.999	0.3694	0.04734		185.998	0.42079	0.05941		186	0.79782	0.09607
												188	0.3734	0.04551		187.998	0.42509	0.06179		187.999	0.78959	0.07325
												190	0.38139	0.03806		189.996	0.42522	0.06289		190	0.78959	0.06427
												191.998	0.37645	0.04844		191.996	0.42552	0.05845		192.001	0.78722	0.07433
												193.999	0.38254	0.05202		193.997	0.43034	0.05911		193.999	0.7861	0.07587
												195.999	0.38646	0.05128		195.997	0.43141	0.06031		195.998	0.79834	0.06424
												197.998	0.38444	0.05589		197.998	0.42879	0.06066		197.998	0.80594	0.07703
												199.999	0.39021	0.04765		199.996	0.42819	0.06193		199.998	0.81213	0.07506
														n = 16 droplets				n = 16 droplets				n = 16 droplets

## Sheet: Figure 2c
							GFP-PRM-SH3-6His 50 uM
							[Ni2+] (uM)=	0	5	20	50	200
							Size (d, nm)	Volume (%)
							0.4	0	0	0	0	0
							0.463	0	0	0	0	0
							0.536	0	0	0	0	0
							0.621	0	0	0	0	0
							0.719	0	0	0	0	0
							0.833	0	0	0	0	0
							0.965	0	0	0	0	0
							1.12	0	0	0	0	0
							1.29	0	0	0	0	0
							1.5	0	0	0	0	0
							1.74	0	0	0	0	0
							2.01	0	0	0	0	0
							2.33	0	0	0	0	0
							2.7	0	0	0	0	0
							3.12	0.311	0.915	0	0	0
							3.62	3.31	4.75	0	0	0
							4.19	10.4	11.1	1.48	0.0178	0
							4.85	17.5	16.3	6.55	0.858	0
							5.61	19.9	17.8	13.4	4.06	0.25
							6.5	17.9	16	17.7	9.22	3.09
							7.53	13.4	12.5	17.9	13.6	10.1
							8.72	8.69	8.76	15.1	15.4	17.1
							10.1	4.89	5.57	11.2	14.7	19.8
							11.7	2.37	3.23	7.45	12.5	17.9
							13.5	0.952	1.71	4.51	9.75	13.6
							15.7	0.297	0.815	2.5	7.09	8.98
							18.2	0.0627	0.342	1.26	4.88	5.16
							21	0.00652	0.122	0.568	3.19	2.56
							24.4	0	0.0338	0.223	1.99	1.06
							28.2	0	0.00638	0.0724	1.19	0.339
							32.7	0	0.000587	0.0173	0.679	0.0721
							37.8	0	0	0.00232	0.369	0.00706
							43.8	0	0	4.7e-05	0.19	0
							50.7	0	0	0	0.0922	0
							58.8	0	0	0	0.0415	0
							68.1	0	0	0	0.017	0
							78.8	0	0	0	0.00614	0
							91.3	0	0	0	0.0019	0
							106	0	0	0	0.000495	0
							122	0	0	0	0.000105	0
							142	0	0	0	1.37e-05	0
							164	0	0	0	0	0
							190	0	0	0	0	0
							220	0	0	0	0	0
							255	0	0	0	0	0
							295	0	0	2.04e-07	0	0
							342	0	0	2.08e-06	0	0
							396	0	0	8.97e-06	0	0
							459	0	0	2.49e-05	0	0
							531	0	0	5.53e-05	0	0
							615	0	0	0.00011	0	0
							712	0	0	0.000197	0	0
							825	0	0	0.000313	1.35e-06	0
							955	0	3.68e-06	0.000449	2.29e-05	0
							1110	0	2.49e-05	0.00062	0.000151	0
							1280	0	9.55e-05	0.000883	0.00059	0
							1480	0	0.000277	0.00134	0.0017	0
							1720	0	0.000677	0.00215	0.00407	0
							1990	0	0.00119	0.003	0.00709	0
							2300	0	0.00152	0.00324	0.00893	0
							2670	0	0.00154	0.0029	0.00895	0
							3090	0	0.00137	0.00236	0.00792	0
							3580	0	0.00116	0.00186	0.00665	0
							4150	0	0.000927	0.00141	0.00528	0
							4800	0	0.000732	0.00107	0.00415	0
							5560	0	0.000484	0.000695	0.00274	0
							6440	0	0.000153	0.000217	0.000863	0
							7460	0	0	0	0	0
							8630	0	0	0	0	0

## Sheet: Figure 2d
								n = 331 droplets		n = 675 droplets		n = 533 droplets		n = 813 droplets		n = 449 droplets
								Mean Droplet Fluorescence Intensity / Background Fluorescence Intensity		Mean Droplet Fluorescence Intensity / Background Fluorescence Intensity		Mean Droplet Fluorescence Intensity / Background Fluorescence Intensity		Mean Droplet Fluorescence Intensity / Background Fluorescence Intensity		Mean Droplet Fluorescence Intensity / Background Fluorescence Intensity
						[NiCl2] =	5 uM		10 uM		20 uM		50 uM		100 uM
							Droplet 1	5.65845	Droplet 1	10.3039	Droplet 1	11.5308	Droplet 1	9.66686	Droplet 1	32.4442
							Droplet 2	5.31115	Droplet 2	10.4964	Droplet 2	10.9463	Droplet 2	12.0167	Droplet 2	37.1533
							Droplet 3	5.43328	Droplet 3	11.2168	Droplet 3	7.72216	Droplet 3	12.1873	Droplet 3	30.0951
							Droplet 4	4.78005	Droplet 4	10.8087	Droplet 4	12.3485	Droplet 4	12.5594	Droplet 4	35.9038
							Droplet 5	5.18916	Droplet 5	11.6591	Droplet 5	10.8269	Droplet 5	12.8964	Droplet 5	31.9366
							Droplet 6	5.21352	Droplet 6	10.064	Droplet 6	10.8451	Droplet 6	10.7711	Droplet 6	28.8166
							Droplet 7	5.1986	Droplet 7	13.4741	Droplet 7	10.7698	Droplet 7	10.6541	Droplet 7	28.7277
							Droplet 8	5.1415	Droplet 8	10.3299	Droplet 8	11.6055	Droplet 8	12.2588	Droplet 8	34.6536
							Droplet 9	5.00864	Droplet 9	9.84902	Droplet 9	11.4008	Droplet 9	13.0201	Droplet 9	32.3306
							Droplet 10	4.88019	Droplet 10	11.8851	Droplet 10	9.64081	Droplet 10	13.2771	Droplet 10	32.3097
							Droplet 11	5.54541	Droplet 11	12.5098	Droplet 11	10.7023	Droplet 11	10.2807	Droplet 11	29.9169
							Droplet 12	5.2222	Droplet 12	10.6693	Droplet 12	11.7609	Droplet 12	11.9245	Droplet 12	30.8185
							Droplet 13	5.04231	Droplet 13	10.9387	Droplet 13	8.72519	Droplet 13	13.2901	Droplet 13	35.2982
							Droplet 14	5.59648	Droplet 14	12.9921	Droplet 14	11.4085	Droplet 14	12.4972	Droplet 14	33.2511
							Droplet 15	4.8599	Droplet 15	12.2317	Droplet 15	10.0267	Droplet 15	12.4902	Droplet 15	30.0493
							Droplet 16	4.7737	Droplet 16	11.7183	Droplet 16	8.9457	Droplet 16	12.4636	Droplet 16	32.6718
							Droplet 17	5.57413	Droplet 17	11.5116	Droplet 17	9.1399	Droplet 17	11.2342	Droplet 17	35.7911
							Droplet 18	5.11029	Droplet 18	11.8124	Droplet 18	11.1348	Droplet 18	11.9806	Droplet 18	26.8177
							Droplet 19	5.18291	Droplet 19	9.80377	Droplet 19	11.3957	Droplet 19	12.0331	Droplet 19	29.8408
							Droplet 20	5.67927	Droplet 20	11.9559	Droplet 20	10.3533	Droplet 20	12.6152	Droplet 20	35.7874
							Droplet 21	5.42567	Droplet 21	11.7615	Droplet 21	11.7184	Droplet 21	12.6722	Droplet 21	31.2279
							Droplet 22	5.71688	Droplet 22	9.58433	Droplet 22	12.3004	Droplet 22	11.3193	Droplet 22	34.772
							Droplet 23	5.53557	Droplet 23	10.0804	Droplet 23	11.9732	Droplet 23	12.778	Droplet 23	35.6889
							Droplet 24	5.52466	Droplet 24	10.1189	Droplet 24	9.72791	Droplet 24	10.5431	Droplet 24	35.9142
							Droplet 25	5.05132	Droplet 25	10.3481	Droplet 25	10.6549	Droplet 25	11.2174	Droplet 25	32.3929
							Droplet 26	5.34665	Droplet 26	12.334	Droplet 26	8.67639	Droplet 26	11.5018	Droplet 26	31.7188
							Droplet 27	6.20623	Droplet 27	12.9412	Droplet 27	8.73833	Droplet 27	13.5169	Droplet 27	32.4335
							Droplet 28	5.58085	Droplet 28	12.9549	Droplet 28	11.2081	Droplet 28	12.1028	Droplet 28	34.3345
							Droplet 29	5.87856	Droplet 29	11.7804	Droplet 29	8.67106	Droplet 29	11.2025	Droplet 29	29.4413
							Droplet 30	6.1927	Droplet 30	12.0067	Droplet 30	11.0799	Droplet 30	10.9942	Droplet 30	34.5499
							Droplet 31	5.59986	Droplet 31	9.32331	Droplet 31	11.3124	Droplet 31	11.88	Droplet 31	33.9499
							Droplet 32	6.22885	Droplet 32	10.2839	Droplet 32	8.81943	Droplet 32	11.191	Droplet 32	32.3994
							Droplet 33	5.2367	Droplet 33	10.8816	Droplet 33	8.18661	Droplet 33	13.0179	Droplet 33	32.6142
							Droplet 34	6.31438	Droplet 34	10.2255	Droplet 34	9.61106	Droplet 34	13.0913	Droplet 34	32.4404
							Droplet 35	6.05823	Droplet 35	11.7404	Droplet 35	9.00736	Droplet 35	12.8246	Droplet 35	32.2182
							Droplet 36	5.43313	Droplet 36	10.2731	Droplet 36	10.7573	Droplet 36	10.1631	Droplet 36	37.5011
							Droplet 37	5.45559	Droplet 37	10.4652	Droplet 37	12.7935	Droplet 37	11.8478	Droplet 37	33.8882
							Droplet 38	5.33532	Droplet 38	10.8486	Droplet 38	11.8095	Droplet 38	10.6506	Droplet 38	35.9043
							Droplet 39	6.023	Droplet 39	12.7435	Droplet 39	11.0515	Droplet 39	12.7045	Droplet 39	32.6703
							Droplet 40	5.15964	Droplet 40	9.70571	Droplet 40	8.24495	Droplet 40	11.4548	Droplet 40	31.8029
							Droplet 41	5.85203	Droplet 41	10.9071	Droplet 41	8.81906	Droplet 41	12.2865	Droplet 41	36.2538
							Droplet 42	5.51438	Droplet 42	12.9377	Droplet 42	8.72677	Droplet 42	10.0206	Droplet 42	36.4298
							Droplet 43	5.52517	Droplet 43	12.8369	Droplet 43	11.7544	Droplet 43	12.5061	Droplet 43	32.1635
							Droplet 44	5.70801	Droplet 44	13.0105	Droplet 44	10.4677	Droplet 44	10.3312	Droplet 44	35.66
							Droplet 45	5.9902	Droplet 45	11.0045	Droplet 45	9.38289	Droplet 45	12.849	Droplet 45	31.7248
							Droplet 46	5.08525	Droplet 46	11.327	Droplet 46	9.08876	Droplet 46	12.4641	Droplet 46	31.4635
							Droplet 47	5.77481	Droplet 47	11.5465	Droplet 47	11.3992	Droplet 47	12.0596	Droplet 47	27.9123
							Droplet 48	5.7737	Droplet 48	13.2373	Droplet 48	11.9131	Droplet 48	12.7185	Droplet 48	35.4307
							Droplet 49	5.59636	Droplet 49	10.4048	Droplet 49	10.0522	Droplet 49	13.7432	Droplet 49	33.6317
							Droplet 50	5.41068	Droplet 50	10.2968	Droplet 50	10.307	Droplet 50	13.8718	Droplet 50	28.729
							Droplet 51	6.47663	Droplet 51	13.0302	Droplet 51	8.76837	Droplet 51	12.1083	Droplet 51	36.1979
							Droplet 52	6.09163	Droplet 52	10.2295	Droplet 52	10.0442	Droplet 52	13.1646	Droplet 52	37.0269
							Droplet 53	5.98693	Droplet 53	12.5178	Droplet 53	9.45543	Droplet 53	11.9084	Droplet 53	33.2655
							Droplet 54	5.52933	Droplet 54	13.152	Droplet 54	10.894	Droplet 54	12.9333	Droplet 54	28.9754
							Droplet 55	5.97252	Droplet 55	11.547	Droplet 55	9.59325	Droplet 55	11.5857	Droplet 55	33.3503
							Droplet 56	5.94569	Droplet 56	9.243	Droplet 56	10.5242	Droplet 56	12.3132	Droplet 56	31.7761
							Droplet 57	5.15668	Droplet 57	11.4543	Droplet 57	12.8946	Droplet 57	11.403	Droplet 57	33.6264
							Droplet 58	4.9397	Droplet 58	10.7882	Droplet 58	9.09193	Droplet 58	13.3107	Droplet 58	34.8024
							Droplet 59	5.3062	Droplet 59	10.9743	Droplet 59	8.32681	Droplet 59	12.9469	Droplet 59	32.0602
							Droplet 60	5.80887	Droplet 60	14.5811	Droplet 60	11.4897	Droplet 60	13.4231	Droplet 60	34.1945
							Droplet 61	6.22005	Droplet 61	10.166	Droplet 61	8.32637	Droplet 61	11.8577	Droplet 61	36.9092
							Droplet 62	5.16572	Droplet 62	11.3456	Droplet 62	9.16715	Droplet 62	12.7691	Droplet 62	33.7235
							Droplet 63	5.18359	Droplet 63	10.8719	Droplet 63	11.2485	Droplet 63	11.3202	Droplet 63	34.7051
							Droplet 64	5.43532	Droplet 64	10.9451	Droplet 64	8.01045	Droplet 64	13.0114	Droplet 64	34.2623
							Droplet 65	5.20998	Droplet 65	11.1144	Droplet 65	8.11891	Droplet 65	11.9565	Droplet 65	28.3336
							Droplet 66	5.3913	Droplet 66	12.6576	Droplet 66	10.3763	Droplet 66	12.42	Droplet 66	26.5864
							Droplet 67	5.9646	Droplet 67	9.80796	Droplet 67	8.97588	Droplet 67	12.7475	Droplet 67	33.9027
							Droplet 68	5.94373	Droplet 68	12.7913	Droplet 68	11.4231	Droplet 68	12.2476	Droplet 68	33.0711
							Droplet 69	5.2338	Droplet 69	10.303	Droplet 69	10.0951	Droplet 69	10.8938	Droplet 69	33.4024
							Droplet 70	5.60722	Droplet 70	11.511	Droplet 70	9.75221	Droplet 70	12.4571	Droplet 70	29.6957
							Droplet 71	6.18949	Droplet 71	10.0874	Droplet 71	7.62173	Droplet 71	13.0066	Droplet 71	29.9995
							Droplet 72	5.08671	Droplet 72	9.61208	Droplet 72	9.3549	Droplet 72	12.5511	Droplet 72	26.8179
							Droplet 73	6.09917	Droplet 73	9.93968	Droplet 73	8.93859	Droplet 73	11.6088	Droplet 73	34.3258
							Droplet 74	5.31148	Droplet 74	11.4392	Droplet 74	8.89157	Droplet 74	12.6331	Droplet 74	37.5326
							Droplet 75	5.43018	Droplet 75	10.5975	Droplet 75	11.1536	Droplet 75	10.123	Droplet 75	34.9721
							Droplet 76	5.13931	Droplet 76	11.1669	Droplet 76	8.33141	Droplet 76	12.5362	Droplet 76	31.8853
							Droplet 77	5.08366	Droplet 77	10.4718	Droplet 77	13.8685	Droplet 77	12.1661	Droplet 77	33.6015
							Droplet 78	5.5239	Droplet 78	10.8281	Droplet 78	10.9681	Droplet 78	10.3416	Droplet 78	34.2835
							Droplet 79	5.86265	Droplet 79	10.5076	Droplet 79	12.1854	Droplet 79	12.8057	Droplet 79	30.3641
							Droplet 80	5.75021	Droplet 80	12.6943	Droplet 80	8.8334	Droplet 80	10.0084	Droplet 80	33.9139
							Droplet 81	5.32676	Droplet 81	10.5043	Droplet 81	10.0494	Droplet 81	11.195	Droplet 81	34.1843
							Droplet 82	6.21402	Droplet 82	10.3982	Droplet 82	8.66879	Droplet 82	13.3595	Droplet 82	32.7501
							Droplet 83	5.60392	Droplet 83	12.8716	Droplet 83	11.0715	Droplet 83	10.2148	Droplet 83	29.7763
							Droplet 84	5.40634	Droplet 84	12.5409	Droplet 84	9.04596	Droplet 84	12.0478	Droplet 84	35.9436
							Droplet 85	5.44532	Droplet 85	11.0355	Droplet 85	10.5989	Droplet 85	12.9102	Droplet 85	27.3603
							Droplet 86	5.38938	Droplet 86	10.1636	Droplet 86	9.04843	Droplet 86	12.585	Droplet 86	33.5083
							Droplet 87	6.15855	Droplet 87	11.7554	Droplet 87	10.1115	Droplet 87	11.5245	Droplet 87	31.9183
							Droplet 88	6.46569	Droplet 88	11.4731	Droplet 88	9.09674	Droplet 88	11.046	Droplet 88	33.1395
							Droplet 89	5.29738	Droplet 89	9.9338	Droplet 89	10.0445	Droplet 89	13.6931	Droplet 89	34.9156
							Droplet 90	6.12574	Droplet 90	12.7547	Droplet 90	10.1196	Droplet 90	13.5227	Droplet 90	30.1787
							Droplet 91	4.98286	Droplet 91	9.73718	Droplet 91	12.3705	Droplet 91	13.759	Droplet 91	34.7946
							Droplet 92	5.89379	Droplet 92	10.0001	Droplet 92	7.64962	Droplet 92	13.0578	Droplet 92	32.4994
							Droplet 93	5.90492	Droplet 93	9.69071	Droplet 93	10.6073	Droplet 93	13.6163	Droplet 93	35.9789
							Droplet 94	6.28289	Droplet 94	10.6345	Droplet 94	9.68472	Droplet 94	11.2955	Droplet 94	32.5723
							Droplet 95	5.46119	Droplet 95	11.8034	Droplet 95	7.7387	Droplet 95	11.2237	Droplet 95	32.8651
							Droplet 96	5.13413	Droplet 96	13.3296	Droplet 96	9.60804	Droplet 96	12.9833	Droplet 96	34.8728
							Droplet 97	6.11634	Droplet 97	11.1485	Droplet 97	8.3531	Droplet 97	12.706	Droplet 97	28.5649
							Droplet 98	5.41912	Droplet 98	11.8234	Droplet 98	8.38	Droplet 98	12.5558	Droplet 98	29.6866
							Droplet 99	6.29733	Droplet 99	10.3759	Droplet 99	7.9854	Droplet 99	11.8059	Droplet 99	33.3418
							Droplet 100	6.07221	Droplet 100	10.4571	Droplet 100	9.00288	Droplet 100	11.6467	Droplet 100	32.6471
							Droplet 101	5.98818	Droplet 101	10.3743	Droplet 101	10.0228	Droplet 101	10.5321	Droplet 101	35.7897
							Droplet 102	6.20218	Droplet 102	10.6457	Droplet 102	9.13126	Droplet 102	12.7874	Droplet 102	33.8826
							Droplet 103	6.34761	Droplet 103	11.9871	Droplet 103	11.0947	Droplet 103	13.6185	Droplet 103	32.5953
							Droplet 104	6.30529	Droplet 104	9.47153	Droplet 104	11.4316	Droplet 104	12.4007	Droplet 104	30.8651
							Droplet 105	5.32411	Droplet 105	9.68358	Droplet 105	11.2769	Droplet 105	13.0558	Droplet 105	29.2715
							Droplet 106	5.84819	Droplet 106	10.0177	Droplet 106	10.0175	Droplet 106	12.6101	Droplet 106	35.4739
							Droplet 107	5.36578	Droplet 107	12.7586	Droplet 107	9.19867	Droplet 107	12.3075	Droplet 107	34.058
							Droplet 108	5.83139	Droplet 108	10.1259	Droplet 108	10.2559	Droplet 108	13.262	Droplet 108	30.2152
							Droplet 109	5.98082	Droplet 109	9.692	Droplet 109	9.00643	Droplet 109	11.4365	Droplet 109	31.2023
							Droplet 110	5.63162	Droplet 110	12.5424	Droplet 110	11.2197	Droplet 110	13.0098	Droplet 110	27.8591
							Droplet 111	5.56725	Droplet 111	12.3937	Droplet 111	10.6457	Droplet 111	10.0327	Droplet 111	32.7154
							Droplet 112	5.33813	Droplet 112	12.4038	Droplet 112	10.8731	Droplet 112	13.7659	Droplet 112	29.0513
							Droplet 113	5.66124	Droplet 113	11.1558	Droplet 113	9.60275	Droplet 113	12.1588	Droplet 113	29.045
							Droplet 114	5.23314	Droplet 114	12.2061	Droplet 114	10.0573	Droplet 114	13.5949	Droplet 114	28.7619
							Droplet 115	5.72632	Droplet 115	11.3417	Droplet 115	10.3989	Droplet 115	13.6286	Droplet 115	27.7876
							Droplet 116	5.8851	Droplet 116	9.7694	Droplet 116	11.7361	Droplet 116	13.2855	Droplet 116	34.8925
							Droplet 117	5.81651	Droplet 117	12.8093	Droplet 117	11.3694	Droplet 117	12.5773	Droplet 117	34.7888
							Droplet 118	5.03405	Droplet 118	9.3343	Droplet 118	8.81575	Droplet 118	12.8022	Droplet 118	32.1097
							Droplet 119	5.92892	Droplet 119	10.1734	Droplet 119	10.4038	Droplet 119	12.4278	Droplet 119	31.4425
							Droplet 120	6.03749	Droplet 120	10.8406	Droplet 120	9.2948	Droplet 120	10.3918	Droplet 120	34.1177
							Droplet 121	5.20549	Droplet 121	10.9708	Droplet 121	8.30916	Droplet 121	11.5536	Droplet 121	32.1672
							Droplet 122	5.8388	Droplet 122	10.9539	Droplet 122	11.1904	Droplet 122	12.1581	Droplet 122	33.4885
							Droplet 123	5.65584	Droplet 123	9.51141	Droplet 123	10.4045	Droplet 123	11.0057	Droplet 123	32.5837
							Droplet 124	6.59556	Droplet 124	12.1052	Droplet 124	8.62236	Droplet 124	12.2564	Droplet 124	28.3161
							Droplet 125	5.30131	Droplet 125	12.5003	Droplet 125	11.3863	Droplet 125	10.0739	Droplet 125	28.1491
							Droplet 126	5.58849	Droplet 126	12.1796	Droplet 126	12.4177	Droplet 126	12.0222	Droplet 126	28.9962
							Droplet 127	5.63799	Droplet 127	9.13711	Droplet 127	8.65814	Droplet 127	11.6866	Droplet 127	28.845
							Droplet 128	5.19802	Droplet 128	9.46821	Droplet 128	11.5665	Droplet 128	11.4868	Droplet 128	29.8492
							Droplet 129	5.6656	Droplet 129	9.73329	Droplet 129	10.3851	Droplet 129	13.1668	Droplet 129	32.2565
							Droplet 130	5.43551	Droplet 130	10.2127	Droplet 130	10.9561	Droplet 130	13.3111	Droplet 130	32.138
							Droplet 131	5.74753	Droplet 131	11.4172	Droplet 131	8.77788	Droplet 131	12.7306	Droplet 131	31.9168
							Droplet 132	5.59322	Droplet 132	11.2785	Droplet 132	10.3348	Droplet 132	12.8906	Droplet 132	31.2889
							Droplet 133	5.73308	Droplet 133	11.2981	Droplet 133	8.0518	Droplet 133	13.0443	Droplet 133	30.2944
							Droplet 134	5.32912	Droplet 134	11.185	Droplet 134	8.95416	Droplet 134	11.2809	Droplet 134	30.6504
							Droplet 135	5.40621	Droplet 135	12.3925	Droplet 135	9.9348	Droplet 135	12.7842	Droplet 135	28.8862
							Droplet 136	5.36668	Droplet 136	10.2162	Droplet 136	8.27634	Droplet 136	10.9336	Droplet 136	27.5713
							Droplet 137	5.2476	Droplet 137	11.6438	Droplet 137	10.5709	Droplet 137	13.3198	Droplet 137	26.7773
							Droplet 138	5.44234	Droplet 138	10.9053	Droplet 138	10.7566	Droplet 138	12.2942	Droplet 138	30.245
							Droplet 139	5.11245	Droplet 139	10.6581	Droplet 139	10.1942	Droplet 139	11.8402	Droplet 139	29.8969
							Droplet 140	5.21302	Droplet 140	9.8425	Droplet 140	10.3256	Droplet 140	11.5007	Droplet 140	28.8391
							Droplet 141	4.93605	Droplet 141	12.811	Droplet 141	11.4824	Droplet 141	12.094	Droplet 141	28.4784
							Droplet 142	4.98988	Droplet 142	12.0879	Droplet 142	9.85076	Droplet 142	10.1886	Droplet 142	29.7135
							Droplet 143	5.21824	Droplet 143	12.023	Droplet 143	9.03797	Droplet 143	11.2526	Droplet 143	30.1848
							Droplet 144	6.04146	Droplet 144	10.892	Droplet 144	10.0912	Droplet 144	12.355	Droplet 144	29.3502
							Droplet 145	5.09714	Droplet 145	9.82134	Droplet 145	9.27666	Droplet 145	12.2982	Droplet 145	29.1406
							Droplet 146	5.10498	Droplet 146	9.33292	Droplet 146	11.4647	Droplet 146	10.4148	Droplet 146	29.2204
							Droplet 147	5.45702	Droplet 147	9.81102	Droplet 147	11.0712	Droplet 147	13.3148	Droplet 147	24.0012
							Droplet 148	5.06917	Droplet 148	10.2939	Droplet 148	10.4667	Droplet 148	13.3959	Droplet 148	28.4207
							Droplet 149	5.32242	Droplet 149	9.63557	Droplet 149	11.7525	Droplet 149	11.7078	Droplet 149	29.6329
							Droplet 150	5.53758	Droplet 150	10.5768	Droplet 150	8.50047	Droplet 150	12.5475	Droplet 150	30.0309
							Droplet 151	5.40364	Droplet 151	10.2846	Droplet 151	9.51669	Droplet 151	13.0663	Droplet 151	24.6219
							Droplet 152	4.71864	Droplet 152	9.52778	Droplet 152	9.16925	Droplet 152	10.7225	Droplet 152	24.8945
							Droplet 153	5.99575	Droplet 153	9.77666	Droplet 153	9.13612	Droplet 153	13.2618	Droplet 153	30.2386
							Droplet 154	4.88935	Droplet 154	11.0459	Droplet 154	8.80308	Droplet 154	12.0778	Droplet 154	28.9607
							Droplet 155	5.34909	Droplet 155	11.0492	Droplet 155	11.4545	Droplet 155	13.0501	Droplet 155	28.9714
							Droplet 156	5.89522	Droplet 156	11.6572	Droplet 156	10.8528	Droplet 156	12.3962	Droplet 156	32.5743
							Droplet 157	5.92824	Droplet 157	11.7284	Droplet 157	9.3842	Droplet 157	12.0109	Droplet 157	23.4646
							Droplet 158	5.04009	Droplet 158	11.4677	Droplet 158	8.64404	Droplet 158	12.3628	Droplet 158	27.0634
							Droplet 159	5.28849	Droplet 159	11.2723	Droplet 159	9.8404	Droplet 159	12.8042	Droplet 159	26.462
							Droplet 160	5.51904	Droplet 160	10.5512	Droplet 160	9.64319	Droplet 160	11.2529	Droplet 160	23.7572
							Droplet 161	5.88468	Droplet 161	11.1128	Droplet 161	9.93479	Droplet 161	11.3686	Droplet 161	29.2342
							Droplet 162	6.27153	Droplet 162	9.5836	Droplet 162	8.33017	Droplet 162	13.5443	Droplet 162	26.8223
							Droplet 163	5.99113	Droplet 163	10.7968	Droplet 163	9.23234	Droplet 163	13.1539	Droplet 163	28.6116
							Droplet 164	5.27145	Droplet 164	12.1308	Droplet 164	10.0509	Droplet 164	11.8482	Droplet 164	27.6979
							Droplet 165	5.60368	Droplet 165	9.64064	Droplet 165	9.03343	Droplet 165	11.5835	Droplet 165	29.5681
							Droplet 166	5.41454	Droplet 166	11.0986	Droplet 166	12.2019	Droplet 166	12.7769	Droplet 166	25.9129
							Droplet 167	6.19531	Droplet 167	11.6009	Droplet 167	11.7893	Droplet 167	12.2149	Droplet 167	28.3272
							Droplet 168	5.73919	Droplet 168	11.7951	Droplet 168	9.7721	Droplet 168	12.7118	Droplet 168	22.924
							Droplet 169	5.9138	Droplet 169	9.73541	Droplet 169	10.2709	Droplet 169	12.2578	Droplet 169	28.795
							Droplet 170	5.10371	Droplet 170	12.2521	Droplet 170	11.6057	Droplet 170	11.2125	Droplet 170	24.1481
							Droplet 171	5.72883	Droplet 171	12.1505	Droplet 171	9.60617	Droplet 171	11.0976	Droplet 171	29.4717
							Droplet 172	5.08809	Droplet 172	11.3689	Droplet 172	10.8115	Droplet 172	12.673	Droplet 172	27.6193
							Droplet 173	4.97783	Droplet 173	10.4864	Droplet 173	8.76248	Droplet 173	11.2306	Droplet 173	32.1675
							Droplet 174	5.12722	Droplet 174	10.9766	Droplet 174	10.9187	Droplet 174	12.2486	Droplet 174	24.7547
							Droplet 175	5.71724	Droplet 175	9.85636	Droplet 175	10.893	Droplet 175	12.4302	Droplet 175	24.3577
							Droplet 176	5.55111	Droplet 176	9.41655	Droplet 176	10.934	Droplet 176	11.6955	Droplet 176	29.1994
							Droplet 177	5.51919	Droplet 177	11.2539	Droplet 177	8.68134	Droplet 177	11.4359	Droplet 177	26.0744
							Droplet 178	6.25255	Droplet 178	9.83502	Droplet 178	10.0389	Droplet 178	13.0206	Droplet 178	26.5803
							Droplet 179	5.70825	Droplet 179	9.64707	Droplet 179	9.95651	Droplet 179	13.0547	Droplet 179	30.1817
							Droplet 180	5.88362	Droplet 180	11.7453	Droplet 180	10.6014	Droplet 180	12.6528	Droplet 180	31.251
							Droplet 181	5.82639	Droplet 181	12.0595	Droplet 181	8.49265	Droplet 181	12.736	Droplet 181	24.2799
							Droplet 182	5.35964	Droplet 182	10.0051	Droplet 182	8.26824	Droplet 182	13.3804	Droplet 182	31.3804
							Droplet 183	5.28524	Droplet 183	9.46726	Droplet 183	8.05708	Droplet 183	11.0092	Droplet 183	29.3049
							Droplet 184	5.1241	Droplet 184	9.25481	Droplet 184	8.28464	Droplet 184	13.2575	Droplet 184	28.2799
							Droplet 185	5.95725	Droplet 185	10.8498	Droplet 185	8.56165	Droplet 185	12.9334	Droplet 185	27.3159
							Droplet 186	5.75232	Droplet 186	9.65567	Droplet 186	10.9198	Droplet 186	11.4622	Droplet 186	26.8378
							Droplet 187	5.17658	Droplet 187	9.62885	Droplet 187	9.6429	Droplet 187	12.611	Droplet 187	29.7621
							Droplet 188	5.45615	Droplet 188	11.0627	Droplet 188	10.2556	Droplet 188	10.3176	Droplet 188	29.5292
							Droplet 189	5.83148	Droplet 189	10.8196	Droplet 189	9.45563	Droplet 189	11.4475	Droplet 189	29.5625
							Droplet 190	5.26767	Droplet 190	8.9442	Droplet 190	12.1605	Droplet 190	12.4932	Droplet 190	25.574
							Droplet 191	4.72938	Droplet 191	10.355	Droplet 191	8.31445	Droplet 191	12.9823	Droplet 191	24.6814
							Droplet 192	5.21881	Droplet 192	10.1253	Droplet 192	10.9414	Droplet 192	12.4237	Droplet 192	24.9078
							Droplet 193	5.7307	Droplet 193	9.70057	Droplet 193	10.6059	Droplet 193	10.8932	Droplet 193	24.0588
							Droplet 194	5.83314	Droplet 194	10.4628	Droplet 194	8.57342	Droplet 194	12.8558	Droplet 194	27.2253
							Droplet 195	5.51965	Droplet 195	10.6805	Droplet 195	8.31238	Droplet 195	11.5385	Droplet 195	26.1115
							Droplet 196	5.18609	Droplet 196	10.1953	Droplet 196	12.8757	Droplet 196	10.1105	Droplet 196	26.6016
							Droplet 197	5.73438	Droplet 197	11.0953	Droplet 197	13.9758	Droplet 197	12.4424	Droplet 197	25.5787
							Droplet 198	4.99464	Droplet 198	8.61443	Droplet 198	11.1946	Droplet 198	10.9796	Droplet 198	31.6944
							Droplet 199	6.81605	Droplet 199	9.07316	Droplet 199	10.9022	Droplet 199	11.3938	Droplet 199	29.4652
							Droplet 200	5.05251	Droplet 200	10.2241	Droplet 200	10.3437	Droplet 200	10.3922	Droplet 200	30.8254
							Droplet 201	5.84776	Droplet 201	9.55033	Droplet 201	11.1153	Droplet 201	12.8123	Droplet 201	28.91
							Droplet 202	4.88788	Droplet 202	9.9235	Droplet 202	12.8027	Droplet 202	13.1311	Droplet 202	29.3703
							Droplet 203	5.4047	Droplet 203	9.05691	Droplet 203	13.3158	Droplet 203	12.9451	Droplet 203	24.8203
							Droplet 204	5.84241	Droplet 204	11.35	Droplet 204	12.1625	Droplet 204	11.7642	Droplet 204	29.7288
							Droplet 205	5.4446	Droplet 205	8.60302	Droplet 205	11.5949	Droplet 205	12.778	Droplet 205	25.4326
							Droplet 206	5.53143	Droplet 206	9.91726	Droplet 206	14.0251	Droplet 206	12.4171	Droplet 206	31.474
							Droplet 207	5.80327	Droplet 207	9.77279	Droplet 207	12.7427	Droplet 207	11.4259	Droplet 207	30.5021
							Droplet 208	5.1356	Droplet 208	9.42234	Droplet 208	11.7172	Droplet 208	10.6258	Droplet 208	27.991
							Droplet 209	5.26003	Droplet 209	10.1325	Droplet 209	13.3744	Droplet 209	11.53	Droplet 209	26.9247
							Droplet 210	5.3996	Droplet 210	9.48958	Droplet 210	14.1834	Droplet 210	12.1378	Droplet 210	25.2814
							Droplet 211	6.18142	Droplet 211	9.57237	Droplet 211	10.1631	Droplet 211	12.3336	Droplet 211	31.7765
							Droplet 212	5.14642	Droplet 212	9.44268	Droplet 212	12.9741	Droplet 212	10.3974	Droplet 212	24.4593
							Droplet 213	5.19852	Droplet 213	8.81968	Droplet 213	10.4828	Droplet 213	10.6849	Droplet 213	28.8996
							Droplet 214	5.48415	Droplet 214	9.08535	Droplet 214	11.5027	Droplet 214	11.3683	Droplet 214	27.2558
							Droplet 215	5.79067	Droplet 215	10.4098	Droplet 215	12.8578	Droplet 215	11.1654	Droplet 215	28.7866
							Droplet 216	4.8615	Droplet 216	9.67907	Droplet 216	11.9454	Droplet 216	12.1422	Droplet 216	29.2401
							Droplet 217	5.53013	Droplet 217	7.67606	Droplet 217	11.4644	Droplet 217	11.4317	Droplet 217	26.2177
							Droplet 218	5.82608	Droplet 218	7.7363	Droplet 218	13.9149	Droplet 218	12.073	Droplet 218	24.3187
							Droplet 219	5.83496	Droplet 219	8.99374	Droplet 219	10.6037	Droplet 219	12.6664	Droplet 219	28.447
							Droplet 220	5.01999	Droplet 220	8.32583	Droplet 220	11.0708	Droplet 220	11.0706	Droplet 220	27.7364
							Droplet 221	5.22468	Droplet 221	8.46544	Droplet 221	13.1384	Droplet 221	12.8189	Droplet 221	28.3718
							Droplet 222	5.06402	Droplet 222	8.74459	Droplet 222	12.2543	Droplet 222	10.0836	Droplet 222	29.4446
							Droplet 223	5.38529	Droplet 223	8.15658	Droplet 223	14.3448	Droplet 223	11.7699	Droplet 223	30.6835
							Droplet 224	5.11195	Droplet 224	9.65715	Droplet 224	11.6206	Droplet 224	12.3638	Droplet 224	28.0966
							Droplet 225	5.59469	Droplet 225	7.84962	Droplet 225	14.0757	Droplet 225	12.1306	Droplet 225	29.2676
							Droplet 226	5.68052	Droplet 226	7.38969	Droplet 226	12.5348	Droplet 226	12.1207	Droplet 226	31.3627
							Droplet 227	5.36405	Droplet 227	9.44891	Droplet 227	14.7358	Droplet 227	11.8372	Droplet 227	29.1082
							Droplet 228	5.10572	Droplet 228	7.73706	Droplet 228	12.8832	Droplet 228	11.8552	Droplet 228	25.8404
							Droplet 229	5.55689	Droplet 229	9.95527	Droplet 229	14.732	Droplet 229	11.062	Droplet 229	23.54
							Droplet 230	4.98636	Droplet 230	7.79762	Droplet 230	12.7937	Droplet 230	12.9214	Droplet 230	27.6767
							Droplet 231	5.68315	Droplet 231	8.42233	Droplet 231	10.0244	Droplet 231	12.7274	Droplet 231	27.2292
							Droplet 232	5.60649	Droplet 232	10.7197	Droplet 232	13.7272	Droplet 232	12.132	Droplet 232	24.6605
							Droplet 233	5.52555	Droplet 233	9.85646	Droplet 233	11.7961	Droplet 233	11.4248	Droplet 233	30.12
							Droplet 234	4.86955	Droplet 234	7.94856	Droplet 234	14.502	Droplet 234	11.3097	Droplet 234	29.4916
							Droplet 235	5.47138	Droplet 235	8.46752	Droplet 235	11.9944	Droplet 235	10.4105	Droplet 235	31.4562
							Droplet 236	5.48603	Droplet 236	9.00513	Droplet 236	11.7325	Droplet 236	10.5892	Droplet 236	27.4492
							Droplet 237	4.98538	Droplet 237	8.48791	Droplet 237	12.2912	Droplet 237	11.4391	Droplet 237	30.1712
							Droplet 238	5.34858	Droplet 238	9.7723	Droplet 238	13.6677	Droplet 238	12.0947	Droplet 238	30.9569
							Droplet 239	5.60347	Droplet 239	9.53312	Droplet 239	15.8398	Droplet 239	11.3391	Droplet 239	28.3073
							Droplet 240	5.06429	Droplet 240	8.7409	Droplet 240	14.7445	Droplet 240	11.007	Droplet 240	27.9061
							Droplet 241	4.81087	Droplet 241	9.4454	Droplet 241	15.1121	Droplet 241	11.4994	Droplet 241	30.4585
							Droplet 242	4.59174	Droplet 242	9.954	Droplet 242	13.9281	Droplet 242	11.7624	Droplet 242	23.1973
							Droplet 243	4.97352	Droplet 243	9.44841	Droplet 243	12.6686	Droplet 243	11.9813	Droplet 243	25.1382
							Droplet 244	5.47472	Droplet 244	7.64379	Droplet 244	15.5463	Droplet 244	12.3762	Droplet 244	27.6912
							Droplet 245	5.10521	Droplet 245	9.00075	Droplet 245	11.145	Droplet 245	10.9402	Droplet 245	28.5741
							Droplet 246	5.06776	Droplet 246	8.65006	Droplet 246	10.6815	Droplet 246	11.7721	Droplet 246	24.96
							Droplet 247	4.73266	Droplet 247	8.70684	Droplet 247	12.4076	Droplet 247	11.9581	Droplet 247	28.1006
							Droplet 248	5.14015	Droplet 248	9.49687	Droplet 248	13.4859	Droplet 248	10.8368	Droplet 248	27.2683
							Droplet 249	5.02216	Droplet 249	9.09797	Droplet 249	11.679	Droplet 249	11.3444	Droplet 249	27.6645
							Droplet 250	4.89165	Droplet 250	8.56669	Droplet 250	12.1601	Droplet 250	11.1971	Droplet 250	27.2326
							Droplet 251	5.90128	Droplet 251	7.541	Droplet 251	11.3991	Droplet 251	11.6084	Droplet 251	24.6638
							Droplet 252	4.75949	Droplet 252	8.24192	Droplet 252	12.6661	Droplet 252	10.1518	Droplet 252	30.6972
							Droplet 253	5.07766	Droplet 253	7.84625	Droplet 253	13.7405	Droplet 253	10.1171	Droplet 253	26.6101
							Droplet 254	5.40559	Droplet 254	8.8928	Droplet 254	14.6283	Droplet 254	11.2605	Droplet 254	24.1362
							Droplet 255	5.12206	Droplet 255	8.1845	Droplet 255	14.7484	Droplet 255	11.2778	Droplet 255	28.9608
							Droplet 256	5.33333	Droplet 256	9.09926	Droplet 256	15.2019	Droplet 256	11.7477	Droplet 256	27.4504
							Droplet 257	4.75039	Droplet 257	7.9255	Droplet 257	13.3726	Droplet 257	11.8407	Droplet 257	27.5226
							Droplet 258	5.27118	Droplet 258	7.96972	Droplet 258	11.7437	Droplet 258	11.1918	Droplet 258	27.8546
							Droplet 259	5.54026	Droplet 259	10.0588	Droplet 259	11.2944	Droplet 259	11.4311	Droplet 259	26.0562
							Droplet 260	4.8251	Droplet 260	7.99297	Droplet 260	13.3976	Droplet 260	11.6291	Droplet 260	27.4328
							Droplet 261	4.9506	Droplet 261	9.49431	Droplet 261	11.7954	Droplet 261	12.6802	Droplet 261	25.7401
							Droplet 262	4.68505	Droplet 262	9.30719	Droplet 262	10.2463	Droplet 262	10.1576	Droplet 262	27.9836
							Droplet 263	4.82444	Droplet 263	7.69709	Droplet 263	13.4329	Droplet 263	11.6894	Droplet 263	25.059
							Droplet 264	4.85062	Droplet 264	8.82579	Droplet 264	13.9483	Droplet 264	11.6997	Droplet 264	25.0074
							Droplet 265	4.63485	Droplet 265	9.0692	Droplet 265	12.226	Droplet 265	10.996	Droplet 265	27.236
							Droplet 266	4.87185	Droplet 266	9.18096	Droplet 266	14.1694	Droplet 266	10.8466	Droplet 266	24.3147
							Droplet 267	5.43797	Droplet 267	9.60498	Droplet 267	11.2613	Droplet 267	11.549	Droplet 267	29.0965
							Droplet 268	5.39324	Droplet 268	8.82942	Droplet 268	13.337	Droplet 268	11.2046	Droplet 268	25.3742
							Droplet 269	4.97318	Droplet 269	8.70605	Droplet 269	11.3418	Droplet 269	11.5626	Droplet 269	25.1609
							Droplet 270	4.93958	Droplet 270	8.12318	Droplet 270	13.5193	Droplet 270	11.9782	Droplet 270	26.8721
							Droplet 271	6.89951	Droplet 271	8.92411	Droplet 271	11.0523	Droplet 271	10.7558	Droplet 271	28.9477
							Droplet 272	7.01533	Droplet 272	9.33643	Droplet 272	14.1776	Droplet 272	11.2352	Droplet 272	25.2567
							Droplet 273	6.40753	Droplet 273	7.749	Droplet 273	11.7847	Droplet 273	10.9274	Droplet 273	25.3213
							Droplet 274	6.58479	Droplet 274	9.55113	Droplet 274	10.9321	Droplet 274	10.3017	Droplet 274	25.9186
							Droplet 275	6.67955	Droplet 275	8.5618	Droplet 275	12.4727	Droplet 275	10.3317	Droplet 275	28.5037
							Droplet 276	7.16178	Droplet 276	7.86737	Droplet 276	13.3034	Droplet 276	11.6356	Droplet 276	25.1041
							Droplet 277	7.00018	Droplet 277	7.48533	Droplet 277	13.822	Droplet 277	10.7081	Droplet 277	26.8269
							Droplet 278	6.72078	Droplet 278	8.05601	Droplet 278	14.0999	Droplet 278	11.8432	Droplet 278	26.6924
							Droplet 279	7.08808	Droplet 279	9.09781	Droplet 279	12.9124	Droplet 279	11.5673	Droplet 279	26.1767
							Droplet 280	6.908	Droplet 280	9.36063	Droplet 280	12.07	Droplet 280	10.9674	Droplet 280	23.9115
							Droplet 281	6.82254	Droplet 281	8.7461	Droplet 281	14.1687	Droplet 281	12.3278	Droplet 281	23.6332
							Droplet 282	7.09484	Droplet 282	9.42034	Droplet 282	12.1349	Droplet 282	11.4602	Droplet 282	24.117
							Droplet 283	6.68456	Droplet 283	9.28304	Droplet 283	12.6164	Droplet 283	11.0082	Droplet 283	24.8072
							Droplet 284	6.42796	Droplet 284	9.73911	Droplet 284	13.0122	Droplet 284	11.576	Droplet 284	23.5331
							Droplet 285	6.40454	Droplet 285	9.26125	Droplet 285	10.4186	Droplet 285	11.7684	Droplet 285	23.7631
							Droplet 286	6.78163	Droplet 286	9.67366	Droplet 286	10.9116	Droplet 286	10.752	Droplet 286	26.4803
							Droplet 287	6.68798	Droplet 287	9.02961	Droplet 287	14.7361	Droplet 287	10.6013	Droplet 287	23.6543
							Droplet 288	7.0459	Droplet 288	9.13026	Droplet 288	12.4889	Droplet 288	10.5702	Droplet 288	22.4302
							Droplet 289	7.49682	Droplet 289	10.4267	Droplet 289	11.179	Droplet 289	9.89665	Droplet 289	22.8402
							Droplet 290	6.81868	Droplet 290	11.2951	Droplet 290	12.3721	Droplet 290	9.93942	Droplet 290	30.4528
							Droplet 291	6.51181	Droplet 291	7.79408	Droplet 291	10.7552	Droplet 291	10.8823	Droplet 291	31.5671
							Droplet 292	6.45591	Droplet 292	9.59719	Droplet 292	12.1386	Droplet 292	10.577	Droplet 292	28.7653
							Droplet 293	7.06359	Droplet 293	9.03347	Droplet 293	12.1981	Droplet 293	10.1455	Droplet 293	29.8058
							Droplet 294	6.67547	Droplet 294	7.56702	Droplet 294	12.8179	Droplet 294	37.462	Droplet 294	33.3383
							Droplet 295	6.81545	Droplet 295	8.58662	Droplet 295	11.777	Droplet 295	36.9302	Droplet 295	30.8138
							Droplet 296	6.8319	Droplet 296	7.84612	Droplet 296	15.1845	Droplet 296	37.7369	Droplet 296	31.9448
							Droplet 297	6.41897	Droplet 297	10.1049	Droplet 297	13.3983	Droplet 297	35.4165	Droplet 297	31.9084
							Droplet 298	6.55457	Droplet 298	9.8225	Droplet 298	10.754	Droplet 298	32.2453	Droplet 298	28.7119
							Droplet 299	6.39071	Droplet 299	9.66436	Droplet 299	13.9083	Droplet 299	36.0741	Droplet 299	29.6265
							Droplet 300	6.95367	Droplet 300	9.76369	Droplet 300	12.2425	Droplet 300	36.3364	Droplet 300	29.0874
							Droplet 301	6.42463	Droplet 301	7.5913	Droplet 301	13.4805	Droplet 301	31.2722	Droplet 301	31.7335
							Droplet 302	7.80169	Droplet 302	9.50864	Droplet 302	13.4198	Droplet 302	33.8823	Droplet 302	30.8926
							Droplet 303	6.51639	Droplet 303	7.57569	Droplet 303	12.0427	Droplet 303	33.3614	Droplet 303	27.1563
							Droplet 304	7.82534	Droplet 304	8.84121	Droplet 304	13.599	Droplet 304	31.4661	Droplet 304	29.4565
							Droplet 305	6.37323	Droplet 305	9.42132	Droplet 305	14.0029	Droplet 305	38.1911	Droplet 305	30.3842
							Droplet 306	6.54174	Droplet 306	9.96441	Droplet 306	13.5632	Droplet 306	37.1525	Droplet 306	30.0661
							Droplet 307	6.99256	Droplet 307	10.0873	Droplet 307	13.9236	Droplet 307	36.3972	Droplet 307	27.1371
							Droplet 308	6.91256	Droplet 308	9.42411	Droplet 308	12.1095	Droplet 308	36.5626	Droplet 308	36.9193
							Droplet 309	6.7502	Droplet 309	8.77578	Droplet 309	10.5126	Droplet 309	33.8009	Droplet 309	31.3499
							Droplet 310	6.81477	Droplet 310	9.46921	Droplet 310	13.3095	Droplet 310	38.6798	Droplet 310	27.3331
							Droplet 311	6.6291	Droplet 311	9.51701	Droplet 311	14.7004	Droplet 311	37.8565	Droplet 311	31.102
							Droplet 312	7.5793	Droplet 312	8.38961	Droplet 312	13.3154	Droplet 312	31.3093	Droplet 312	30.8644
							Droplet 313	6.47415	Droplet 313	8.1589	Droplet 313	10.8869	Droplet 313	32.2501	Droplet 313	30.5578
							Droplet 314	6.25688	Droplet 314	9.54352	Droplet 314	13.9006	Droplet 314	31.8522	Droplet 314	33.5101
							Droplet 315	6.44807	Droplet 315	8.01912	Droplet 315	13.3903	Droplet 315	35.8479	Droplet 315	26.7448
							Droplet 316	6.66048	Droplet 316	9.70145	Droplet 316	13.8481	Droplet 316	29.6441	Droplet 316	32.8926
							Droplet 317	6.52408	Droplet 317	7.98515	Droplet 317	11.2693	Droplet 317	28.8966	Droplet 317	25.4957
							Droplet 318	6.69791	Droplet 318	9.81526	Droplet 318	11.434	Droplet 318	37.5262	Droplet 318	29.1098
							Droplet 319	6.55086	Droplet 319	7.49778	Droplet 319	12.1165	Droplet 319	31.5446	Droplet 319	32.7063
							Droplet 320	6.23353	Droplet 320	8.73054	Droplet 320	14.2184	Droplet 320	35.2721	Droplet 320	29.1561
							Droplet 321	6.11416	Droplet 321	8.09259	Droplet 321	14.3847	Droplet 321	35.1914	Droplet 321	30.3773
							Droplet 322	6.42019	Droplet 322	10.304	Droplet 322	13.7003	Droplet 322	29.8482	Droplet 322	29.1491
							Droplet 323	6.44669	Droplet 323	9.76579	Droplet 323	13.5467	Droplet 323	37.0374	Droplet 323	26.971
							Droplet 324	6.24225	Droplet 324	8.56162	Droplet 324	12.0411	Droplet 324	31.7297	Droplet 324	26.3004
							Droplet 325	6.44027	Droplet 325	7.73308	Droplet 325	11.914	Droplet 325	37.7599	Droplet 325	27.4344
							Droplet 326	6.26309	Droplet 326	10.4825	Droplet 326	13.5746	Droplet 326	35.5304	Droplet 326	34.9058
							Droplet 327	6.18548	Droplet 327	7.91268	Droplet 327	14.0614	Droplet 327	37.5467	Droplet 327	30.0292
							Droplet 328	6.16052	Droplet 328	9.51827	Droplet 328	13.7325	Droplet 328	37.7671	Droplet 328	33.2684
							Droplet 329	7.47664	Droplet 329	10.0944	Droplet 329	13.457	Droplet 329	31.7351	Droplet 329	30.5218
							Droplet 330	6.93629	Droplet 330	8.39671	Droplet 330	13.7163	Droplet 330	34.6403	Droplet 330	27.6457
							Droplet 331	6.32171	Droplet 331	10.635	Droplet 331	13.7953	Droplet 331	34.7879	Droplet 331	32.5924
									Droplet 332	9.81892	Droplet 332	14.8401	Droplet 332	38.313	Droplet 332	26.2425
									Droplet 333	9.42523	Droplet 333	13.464	Droplet 333	38.548	Droplet 333	30.5222
									Droplet 334	8.57102	Droplet 334	11.2997	Droplet 334	33.5016	Droplet 334	34.0752
									Droplet 335	9.0674	Droplet 335	12.8468	Droplet 335	37.4631	Droplet 335	30.9653
									Droplet 336	8.86524	Droplet 336	11.841	Droplet 336	35.4944	Droplet 336	30.9559
									Droplet 337	9.88044	Droplet 337	10.9862	Droplet 337	37.6377	Droplet 337	30.4672
									Droplet 338	9.29615	Droplet 338	11.6498	Droplet 338	37.6524	Droplet 338	26.1487
									Droplet 339	8.47789	Droplet 339	13.1158	Droplet 339	34.9031	Droplet 339	32.1448
									Droplet 340	9.23445	Droplet 340	13.2116	Droplet 340	37.9756	Droplet 340	34.3068
									Droplet 341	7.99942	Droplet 341	11.7569	Droplet 341	36.774	Droplet 341	24.9329
									Droplet 342	10.3521	Droplet 342	12.4249	Droplet 342	37.9781	Droplet 342	32.7077
									Droplet 343	12.4548	Droplet 343	11.2729	Droplet 343	39.1077	Droplet 343	27.9849
									Droplet 344	8.67039	Droplet 344	11.0473	Droplet 344	37.3016	Droplet 344	24.5583
									Droplet 345	9.2238	Droplet 345	13.5014	Droplet 345	35.1835	Droplet 345	29.7957
									Droplet 346	7.8579	Droplet 346	11.4891	Droplet 346	36.8988	Droplet 346	31.3671
									Droplet 347	10.2422	Droplet 347	12.5931	Droplet 347	38.0441	Droplet 347	27.7578
									Droplet 348	9.52298	Droplet 348	10.4102	Droplet 348	36.4827	Droplet 348	32.4234
									Droplet 349	9.61037	Droplet 349	13.4106	Droplet 349	36.3493	Droplet 349	29.0815
									Droplet 350	7.91401	Droplet 350	11.3551	Droplet 350	38.0934	Droplet 350	28.1984
									Droplet 351	7.82676	Droplet 351	10.3697	Droplet 351	37.3795	Droplet 351	26.4777
									Droplet 352	10.2144	Droplet 352	12.9645	Droplet 352	39.3719	Droplet 352	33.1597
									Droplet 353	10.7555	Droplet 353	11.7801	Droplet 353	34.4109	Droplet 353	34.1939
									Droplet 354	8.21276	Droplet 354	13.5423	Droplet 354	33.9751	Droplet 354	28.665
									Droplet 355	9.37738	Droplet 355	12.0717	Droplet 355	36.097	Droplet 355	26.0201
									Droplet 356	8.9276	Droplet 356	10.5933	Droplet 356	36.3334	Droplet 356	32.6144
									Droplet 357	10.2783	Droplet 357	10.1128	Droplet 357	38.047	Droplet 357	29.7113
									Droplet 358	8.95124	Droplet 358	11.5735	Droplet 358	38.4893	Droplet 358	32.0564
									Droplet 359	9.39346	Droplet 359	10.208	Droplet 359	37.7577	Droplet 359	26.7146
									Droplet 360	8.05449	Droplet 360	13.3262	Droplet 360	32.5544	Droplet 360	32.0389
									Droplet 361	8.10509	Droplet 361	10.9504	Droplet 361	37.9255	Droplet 361	32.4124
									Droplet 362	8.42457	Droplet 362	14.1827	Droplet 362	39.1235	Droplet 362	26.3342
									Droplet 363	9.17365	Droplet 363	14.6069	Droplet 363	33.1523	Droplet 363	29.2155
									Droplet 364	9.33167	Droplet 364	13.7844	Droplet 364	36.259	Droplet 364	31.7468
									Droplet 365	8.50372	Droplet 365	14.0005	Droplet 365	37.4059	Droplet 365	31.8127
									Droplet 366	8.03363	Droplet 366	15.5888	Droplet 366	35.8965	Droplet 366	28.2167
									Droplet 367	10.0309	Droplet 367	14.8643	Droplet 367	33.2548	Droplet 367	27.2051
									Droplet 368	10.6902	Droplet 368	14.1778	Droplet 368	36.8788	Droplet 368	30.8845
									Droplet 369	9.30538	Droplet 369	13.6175	Droplet 369	36.7508	Droplet 369	33.2473
									Droplet 370	8.19552	Droplet 370	16.0709	Droplet 370	39.1259	Droplet 370	31.8796
									Droplet 371	9.93269	Droplet 371	15.3793	Droplet 371	35.8126	Droplet 371	30.9941
									Droplet 372	8.67655	Droplet 372	15.0754	Droplet 372	29.3276	Droplet 372	29.4344
									Droplet 373	8.38335	Droplet 373	13.6922	Droplet 373	34.8701	Droplet 373	24.3216
									Droplet 374	8.93512	Droplet 374	16.9645	Droplet 374	39.0527	Droplet 374	29.0236
									Droplet 375	7.51477	Droplet 375	12.6518	Droplet 375	39.8829	Droplet 375	32.3263
									Droplet 376	8.55395	Droplet 376	15.9896	Droplet 376	37.0362	Droplet 376	33.1462
									Droplet 377	8.03726	Droplet 377	12.4492	Droplet 377	32.8288	Droplet 377	30.4796
									Droplet 378	8.27644	Droplet 378	13.0486	Droplet 378	38.3151	Droplet 378	34.1707
									Droplet 379	10.2859	Droplet 379	18.4117	Droplet 379	35.5959	Droplet 379	28.1159
									Droplet 380	9.12125	Droplet 380	16.6487	Droplet 380	35.3064	Droplet 380	25.3723
									Droplet 381	8.90987	Droplet 381	11.2481	Droplet 381	38.0612	Droplet 381	32.8523
									Droplet 382	9.69819	Droplet 382	14.4614	Droplet 382	36.1772	Droplet 382	31.7684
									Droplet 383	9.93173	Droplet 383	12.538	Droplet 383	37.5111	Droplet 383	32.1895
									Droplet 384	8.54257	Droplet 384	14.6427	Droplet 384	37.4061	Droplet 384	29.3541
									Droplet 385	7.56437	Droplet 385	14.0081	Droplet 385	41.6449	Droplet 385	29.1305
									Droplet 386	7.7152	Droplet 386	13.2568	Droplet 386	36.4257	Droplet 386	27.6534
									Droplet 387	7.57753	Droplet 387	11.5225	Droplet 387	34.1202	Droplet 387	29.96
									Droplet 388	9.32727	Droplet 388	15.2002	Droplet 388	37.0378	Droplet 388	28.4759
									Droplet 389	8.05613	Droplet 389	15.344	Droplet 389	37.8299	Droplet 389	25.0928
									Droplet 390	9.56247	Droplet 390	11.104	Droplet 390	37.5789	Droplet 390	28.4985
									Droplet 391	8.78553	Droplet 391	16.0948	Droplet 391	35.0712	Droplet 391	33.0354
									Droplet 392	7.67942	Droplet 392	12.7123	Droplet 392	34.909	Droplet 392	29.3979
									Droplet 393	8.63512	Droplet 393	12.4846	Droplet 393	36.2469	Droplet 393	31.3687
									Droplet 394	9.37484	Droplet 394	15.1205	Droplet 394	37.1745	Droplet 394	31.4113
									Droplet 395	10.0712	Droplet 395	15.978	Droplet 395	29.0456	Droplet 395	30.0464
									Droplet 396	9.23285	Droplet 396	18.21	Droplet 396	35.8519	Droplet 396	26.5948
									Droplet 397	10.0403	Droplet 397	15.1668	Droplet 397	38.0324	Droplet 397	31.3692
									Droplet 398	8.14782	Droplet 398	15.7663	Droplet 398	38.0897	Droplet 398	29.2257
									Droplet 399	8.52007	Droplet 399	12.9988	Droplet 399	38.6787	Droplet 399	31.371
									Droplet 400	8.82989	Droplet 400	13.2467	Droplet 400	33.7072	Droplet 400	29.1891
									Droplet 401	8.31393	Droplet 401	14.642	Droplet 401	36.0465	Droplet 401	30.5034
									Droplet 402	8.73337	Droplet 402	13.6801	Droplet 402	35.1401	Droplet 402	30.5913
									Droplet 403	8.07202	Droplet 403	11.5653	Droplet 403	36.5605	Droplet 403	31.4998
									Droplet 404	10.0195	Droplet 404	12.7127	Droplet 404	35.6419	Droplet 404	31.0914
									Droplet 405	9.38034	Droplet 405	15.1451	Droplet 405	28.953	Droplet 405	31.8297
									Droplet 406	8.71532	Droplet 406	16.2568	Droplet 406	35.1999	Droplet 406	25.5121
									Droplet 407	9.30428	Droplet 407	12.6669	Droplet 407	30.0829	Droplet 407	29.3622
									Droplet 408	9.524	Droplet 408	12.1207	Droplet 408	31.4042	Droplet 408	29.335
									Droplet 409	9.17922	Droplet 409	13.1364	Droplet 409	35.9067	Droplet 409	26.8272
									Droplet 410	9.0359	Droplet 410	12.4739	Droplet 410	35.3402	Droplet 410	25.4976
									Droplet 411	9.68183	Droplet 411	13.1237	Droplet 411	34.3723	Droplet 411	25.3243
									Droplet 412	7.29253	Droplet 412	18.1362	Droplet 412	37.4344	Droplet 412	30.6353
									Droplet 413	8.33827	Droplet 413	14.376	Droplet 413	38.6571	Droplet 413	23.8715
									Droplet 414	9.73228	Droplet 414	12.0676	Droplet 414	36.4908	Droplet 414	27.4178
									Droplet 415	8.32529	Droplet 415	17.7207	Droplet 415	29.3552	Droplet 415	24.7181
									Droplet 416	9.62231	Droplet 416	14.9757	Droplet 416	35.6568	Droplet 416	31.0426
									Droplet 417	9.01473	Droplet 417	18.4812	Droplet 417	29.0238	Droplet 417	25.8576
									Droplet 418	7.48459	Droplet 418	17.9012	Droplet 418	39.3026	Droplet 418	29.393
									Droplet 419	9.26307	Droplet 419	14.4352	Droplet 419	39.6209	Droplet 419	26.1223
									Droplet 420	8.55484	Droplet 420	18.8797	Droplet 420	37.6304	Droplet 420	24.5598
									Droplet 421	7.81366	Droplet 421	12.3943	Droplet 421	38.476	Droplet 421	31.6032
									Droplet 422	7.99202	Droplet 422	13.6145	Droplet 422	36.149	Droplet 422	24.4611
									Droplet 423	7.91196	Droplet 423	16.674	Droplet 423	37.5558	Droplet 423	28.65
									Droplet 424	7.86622	Droplet 424	13.598	Droplet 424	36.5773	Droplet 424	30.5085
									Droplet 425	9.50257	Droplet 425	15.1761	Droplet 425	35.2238	Droplet 425	30.392
									Droplet 426	7.55123	Droplet 426	13.5109	Droplet 426	37.3986	Droplet 426	30.0005
									Droplet 427	9.24298	Droplet 427	14.7107	Droplet 427	33.4909	Droplet 427	29.1354
									Droplet 428	9.03566	Droplet 428	13.459	Droplet 428	35.9876	Droplet 428	28.5258
									Droplet 429	9.22211	Droplet 429	14.3049	Droplet 429	32.9347	Droplet 429	44.5114
									Droplet 430	8.0933	Droplet 430	13.3205	Droplet 430	31.3654	Droplet 430	27.1507
									Droplet 431	7.83081	Droplet 431	11.7883	Droplet 431	31.3799	Droplet 431	26.9656
									Droplet 432	7.24531	Droplet 432	16.3136	Droplet 432	32.3093	Droplet 432	23.8176
									Droplet 433	7.82595	Droplet 433	14.3843	Droplet 433	38.7587	Droplet 433	27.7168
									Droplet 434	9.83069	Droplet 434	11.5244	Droplet 434	36.012	Droplet 434	28.4355
									Droplet 435	8.88063	Droplet 435	11.2994	Droplet 435	32.2156	Droplet 435	28.107
									Droplet 436	8.62915	Droplet 436	16.2418	Droplet 436	35.7075	Droplet 436	28.2083
									Droplet 437	8.99408	Droplet 437	16.7623	Droplet 437	36.3871	Droplet 437	28.42
									Droplet 438	9.31983	Droplet 438	18.3593	Droplet 438	36.6818	Droplet 438	24.5827
									Droplet 439	9.40968	Droplet 439	16.901	Droplet 439	30.6639	Droplet 439	26.7136
									Droplet 440	7.75967	Droplet 440	15.4836	Droplet 440	36.6241	Droplet 440	28.6464
									Droplet 441	7.04308	Droplet 441	11.8501	Droplet 441	33.9135	Droplet 441	23.4622
									Droplet 442	7.98591	Droplet 442	14.5597	Droplet 442	30.533	Droplet 442	28.3688
									Droplet 443	7.21809	Droplet 443	16.5907	Droplet 443	37.059	Droplet 443	24.5735
									Droplet 444	11.8391	Droplet 444	12.2499	Droplet 444	35.7391	Droplet 444	27.6178
									Droplet 445	12.471	Droplet 445	20.1155	Droplet 445	37.3936	Droplet 445	27.7947
									Droplet 446	11.5264	Droplet 446	13.5823	Droplet 446	34.6683	Droplet 446	27.8925
									Droplet 447	10.6669	Droplet 447	15.3458	Droplet 447	32.9533	Droplet 447	28.2114
									Droplet 448	12.617	Droplet 448	13.0172	Droplet 448	38.8359	Droplet 448	25.9918
									Droplet 449	11.0261	Droplet 449	17.5796	Droplet 449	37.2673	Droplet 449	25.7385
									Droplet 450	12.8227	Droplet 450	10.4704	Droplet 450	32.3644
									Droplet 451	11.6226	Droplet 451	12.8218	Droplet 451	32.2124
									Droplet 452	10.7181	Droplet 452	13.19	Droplet 452	36.3309
									Droplet 453	12.9396	Droplet 453	15.2526	Droplet 453	29.9152
									Droplet 454	13.8309	Droplet 454	11.8368	Droplet 454	30.1711
									Droplet 455	12.6359	Droplet 455	11.8313	Droplet 455	34.934
									Droplet 456	11.7444	Droplet 456	12.3313	Droplet 456	34.6424
									Droplet 457	11.7357	Droplet 457	11.2846	Droplet 457	31.9786
									Droplet 458	12.8002	Droplet 458	13.6768	Droplet 458	33.0777
									Droplet 459	11.829	Droplet 459	13.2559	Droplet 459	30.1904
									Droplet 460	10.7391	Droplet 460	14.561	Droplet 460	35.4436
									Droplet 461	11.5927	Droplet 461	12.0949	Droplet 461	32.1205
									Droplet 462	12.5924	Droplet 462	14.3264	Droplet 462	33.4979
									Droplet 463	11.5159	Droplet 463	14.1575	Droplet 463	34.8674
									Droplet 464	13.7569	Droplet 464	14.5645	Droplet 464	32.0848
									Droplet 465	12.99	Droplet 465	12.7506	Droplet 465	35.7328
									Droplet 466	11.0789	Droplet 466	11.9688	Droplet 466	30.02
									Droplet 467	11.6273	Droplet 467	13.7925	Droplet 467	36.3771
									Droplet 468	11.3775	Droplet 468	17.5414	Droplet 468	33.81
									Droplet 469	11.4275	Droplet 469	11.9535	Droplet 469	29.9013
									Droplet 470	11.9046	Droplet 470	16.6412	Droplet 470	34.8798
									Droplet 471	15.1342	Droplet 471	11.1601	Droplet 471	31.9621
									Droplet 472	12.8414	Droplet 472	10.8106	Droplet 472	33.1925
									Droplet 473	10.7164	Droplet 473	15.2086	Droplet 473	32.1489
									Droplet 474	12.0044	Droplet 474	14.1352	Droplet 474	31.3228
									Droplet 475	13.8327	Droplet 475	18.1352	Droplet 475	36.1914
									Droplet 476	12.5467	Droplet 476	10.8152	Droplet 476	28.3302
									Droplet 477	13.4323	Droplet 477	14.6705	Droplet 477	32.9435
									Droplet 478	11.5683	Droplet 478	15.0047	Droplet 478	35.3372
									Droplet 479	13.2799	Droplet 479	12.3141	Droplet 479	37.1545
									Droplet 480	11.6498	Droplet 480	12.1877	Droplet 480	30.8196
									Droplet 481	12.2317	Droplet 481	13.2299	Droplet 481	33.8636
									Droplet 482	13.6756	Droplet 482	11.5165	Droplet 482	32.4507
									Droplet 483	12.3306	Droplet 483	15.3765	Droplet 483	33.0994
									Droplet 484	11.1558	Droplet 484	11.4445	Droplet 484	31.5722
									Droplet 485	12.5013	Droplet 485	15.251	Droplet 485	28.1747
									Droplet 486	14.9775	Droplet 486	14.4385	Droplet 486	35.064
									Droplet 487	14.8209	Droplet 487	14.1724	Droplet 487	33.3432
									Droplet 488	14.8905	Droplet 488	15.1126	Droplet 488	30.5293
									Droplet 489	13.9647	Droplet 489	13.3719	Droplet 489	29.1845
									Droplet 490	13.5091	Droplet 490	13.5642	Droplet 490	34.5905
									Droplet 491	10.5158	Droplet 491	12.1277	Droplet 491	29.7087
									Droplet 492	11.363	Droplet 492	11.06	Droplet 492	31.4312
									Droplet 493	10.8837	Droplet 493	14.0304	Droplet 493	33.3117
									Droplet 494	13.238	Droplet 494	12.6812	Droplet 494	33.5144
									Droplet 495	11.7134	Droplet 495	16.017	Droplet 495	36.912
									Droplet 496	13.5984	Droplet 496	13.3205	Droplet 496	31.1902
									Droplet 497	12.6038	Droplet 497	13.9059	Droplet 497	28.8734
									Droplet 498	11.6123	Droplet 498	12.3238	Droplet 498	29.7112
									Droplet 499	11.3809	Droplet 499	15.8386	Droplet 499	32.9674
									Droplet 500	10.7385	Droplet 500	11.5862	Droplet 500	32.0825
									Droplet 501	13.3398	Droplet 501	13.8227	Droplet 501	33.9901
									Droplet 502	13.2232	Droplet 502	13.2342	Droplet 502	32.2964
									Droplet 503	12.7682	Droplet 503	17.9444	Droplet 503	29.1315
									Droplet 504	13.6898	Droplet 504	14.1173	Droplet 504	33.0091
									Droplet 505	12.3077	Droplet 505	13.851	Droplet 505	33.6221
									Droplet 506	12.8986	Droplet 506	13.7029	Droplet 506	28.8602
									Droplet 507	13.2267	Droplet 507	13.446	Droplet 507	28.9465
									Droplet 508	11.5499	Droplet 508	15.4921	Droplet 508	30.2077
									Droplet 509	11.0095	Droplet 509	14.418	Droplet 509	33.635
									Droplet 510	11.5182	Droplet 510	10.7754	Droplet 510	32.6408
									Droplet 511	11.4626	Droplet 511	11.5259	Droplet 511	30.4218
									Droplet 512	11.4788	Droplet 512	12.7152	Droplet 512	27.9249
									Droplet 513	13.1589	Droplet 513	12.4134	Droplet 513	32.2414
									Droplet 514	13.1637	Droplet 514	14.587	Droplet 514	29.4122
									Droplet 515	12.2524	Droplet 515	11.6549	Droplet 515	31.732
									Droplet 516	14.9958	Droplet 516	16.404	Droplet 516	30.3238
									Droplet 517	12.8038	Droplet 517	10.2421	Droplet 517	29.0567
									Droplet 518	11.8534	Droplet 518	15.3262	Droplet 518	29.1332
									Droplet 519	13.7447	Droplet 519	12.133	Droplet 519	10.9855
									Droplet 520	12.9589	Droplet 520	17.8259	Droplet 520	10.5842
									Droplet 521	14.3833	Droplet 521	16.3021	Droplet 521	10.8111
									Droplet 522	12.6886	Droplet 522	10.8636	Droplet 522	9.78121
									Droplet 523	12.704	Droplet 523	13.6628	Droplet 523	10.7844
									Droplet 524	14.1805	Droplet 524	13.8658	Droplet 524	10.6429
									Droplet 525	11.3423	Droplet 525	10.3962	Droplet 525	10.1802
									Droplet 526	14.3168	Droplet 526	9.77636	Droplet 526	9.04526
									Droplet 527	12.9081	Droplet 527	15.9721	Droplet 527	11.1863
									Droplet 528	11.1836	Droplet 528	11.3641	Droplet 528	10.9038
									Droplet 529	16.1845	Droplet 529	13.9626	Droplet 529	8.92687
									Droplet 530	15.8602	Droplet 530	11.6387	Droplet 530	10.4597
									Droplet 531	13.7623	Droplet 531	14.1794	Droplet 531	9.58753
									Droplet 532	12.9127	Droplet 532	14.9244	Droplet 532	10.9439
									Droplet 533	11.0243	Droplet 533	14.7743	Droplet 533	9.38777
									Droplet 534	10.5974			Droplet 534	9.89626
									Droplet 535	15.0613			Droplet 535	10.7274
									Droplet 536	15.2441			Droplet 536	10.6066
									Droplet 537	11.9946			Droplet 537	10.5801
									Droplet 538	12.2698			Droplet 538	10.5437
									Droplet 539	13.3451			Droplet 539	10.0086
									Droplet 540	11.0643			Droplet 540	9.29683
									Droplet 541	13.3886			Droplet 541	10.4754
									Droplet 542	12.9972			Droplet 542	10.1314
									Droplet 543	14.6711			Droplet 543	9.85485
									Droplet 544	10.9551			Droplet 544	10.7758
									Droplet 545	11.2891			Droplet 545	9.17464
									Droplet 546	11.4338			Droplet 546	9.6266
									Droplet 547	13.9678			Droplet 547	10.6334
									Droplet 548	11.5668			Droplet 548	10.5067
									Droplet 549	10.336			Droplet 549	10.9604
									Droplet 550	14.1407			Droplet 550	11.0863
									Droplet 551	12.1743			Droplet 551	9.04366
									Droplet 552	12.6111			Droplet 552	10.6969
									Droplet 553	11.8478			Droplet 553	8.85233
									Droplet 554	11.8532			Droplet 554	10.2317
									Droplet 555	13.489			Droplet 555	10.8799
									Droplet 556	13.944			Droplet 556	11.0073
									Droplet 557	15.2295			Droplet 557	9.83315
									Droplet 558	10.8748			Droplet 558	10.1328
									Droplet 559	12.5518			Droplet 559	10.0986
									Droplet 560	11.1805			Droplet 560	9.19964
									Droplet 561	11.3522			Droplet 561	10.7763
									Droplet 562	13.985			Droplet 562	10.3043
									Droplet 563	12.7828			Droplet 563	8.97302
									Droplet 564	15.2944			Droplet 564	10.7824
									Droplet 565	12.9747			Droplet 565	9.90326
									Droplet 566	11.8158			Droplet 566	10.5729
									Droplet 567	14.3479			Droplet 567	9.88724
									Droplet 568	12.8447			Droplet 568	10.0641
									Droplet 569	11.8844			Droplet 569	10.8022
									Droplet 570	13.0982			Droplet 570	10.1127
									Droplet 571	13.6087			Droplet 571	11.0437
									Droplet 572	13.1885			Droplet 572	9.90632
									Droplet 573	10.785			Droplet 573	10.9886
									Droplet 574	10.7232			Droplet 574	8.63809
									Droplet 575	12.4351			Droplet 575	10.8761
									Droplet 576	16.2921			Droplet 576	10.3489
									Droplet 577	13.847			Droplet 577	10.8887
									Droplet 578	13.9518			Droplet 578	10.0092
									Droplet 579	15.399			Droplet 579	10.4764
									Droplet 580	11.8111			Droplet 580	10.6273
									Droplet 581	12.9961			Droplet 581	10.5854
									Droplet 582	13.7622			Droplet 582	11.1909
									Droplet 583	11.9919			Droplet 583	10.933
									Droplet 584	11.4061			Droplet 584	10.8962
									Droplet 585	11.6742			Droplet 585	10.1274
									Droplet 586	14.4222			Droplet 586	11.4021
									Droplet 587	11.7908			Droplet 587	9.02055
									Droplet 588	10.4472			Droplet 588	10.0023
									Droplet 589	12.3702			Droplet 589	10.5035
									Droplet 590	14.3047			Droplet 590	10.9109
									Droplet 591	13.0852			Droplet 591	10.9257
									Droplet 592	12.9123			Droplet 592	9.53524
									Droplet 593	16.0525			Droplet 593	9.95339
									Droplet 594	12.6823			Droplet 594	8.82679
									Droplet 595	14.6887			Droplet 595	10.8053
									Droplet 596	14.4946			Droplet 596	9.58854
									Droplet 597	11.5828			Droplet 597	9.19549
									Droplet 598	13.8979			Droplet 598	10.7234
									Droplet 599	10.7093			Droplet 599	10.8427
									Droplet 600	12.404			Droplet 600	10.7061
									Droplet 601	11.7855			Droplet 601	10.8308
									Droplet 602	14.6867			Droplet 602	9.20902
									Droplet 603	10.9428			Droplet 603	10.894
									Droplet 604	11.7448			Droplet 604	11.2466
									Droplet 605	10.8968			Droplet 605	10.1428
									Droplet 606	15.2443			Droplet 606	9.36862
									Droplet 607	14.287			Droplet 607	9.21917
									Droplet 608	14.1961			Droplet 608	10.4813
									Droplet 609	13.9897			Droplet 609	10.0308
									Droplet 610	14.0896			Droplet 610	8.53261
									Droplet 611	11.6403			Droplet 611	11.2009
									Droplet 612	15.2185			Droplet 612	10.4969
									Droplet 613	14.8885			Droplet 613	10.1212
									Droplet 614	13.2046			Droplet 614	11.1615
									Droplet 615	14.5844			Droplet 615	11.4104
									Droplet 616	13.6571			Droplet 616	10.0492
									Droplet 617	13.6369			Droplet 617	11.0859
									Droplet 618	12.5268			Droplet 618	10.781
									Droplet 619	13.5826			Droplet 619	10.1821
									Droplet 620	12.7888			Droplet 620	10.8753
									Droplet 621	13.1888			Droplet 621	10.1295
									Droplet 622	13.5857			Droplet 622	10.878
									Droplet 623	10.9286			Droplet 623	9.72967
									Droplet 624	11.4743			Droplet 624	11.1063
									Droplet 625	12.6931			Droplet 625	9.96925
									Droplet 626	12.0696			Droplet 626	8.42536
									Droplet 627	11.6973			Droplet 627	11.5209
									Droplet 628	11.0495			Droplet 628	8.97497
									Droplet 629	12.2374			Droplet 629	10.7723
									Droplet 630	13.6059			Droplet 630	9.98453
									Droplet 631	10.7723			Droplet 631	9.41477
									Droplet 632	11.5947			Droplet 632	8.90627
									Droplet 633	10.9008			Droplet 633	11.4484
									Droplet 634	12.959			Droplet 634	9.39277
									Droplet 635	13.0709			Droplet 635	11.4865
									Droplet 636	11.4899			Droplet 636	10.1619
									Droplet 637	12.7383			Droplet 637	9.46601
									Droplet 638	11.8501			Droplet 638	9.55659
									Droplet 639	10.1702			Droplet 639	10.4045
									Droplet 640	10.7343			Droplet 640	10.4849
									Droplet 641	11.5633			Droplet 641	10.1433
									Droplet 642	10.5684			Droplet 642	10.7973
									Droplet 643	13.9678			Droplet 643	10.9278
									Droplet 644	10.6593			Droplet 644	10.4554
									Droplet 645	11.8966			Droplet 645	9.26719
									Droplet 646	13.3033			Droplet 646	8.45925
									Droplet 647	10.8924			Droplet 647	10.2724
									Droplet 648	11.9633			Droplet 648	10.4772
									Droplet 649	13.3774			Droplet 649	10.2364
									Droplet 650	12.681			Droplet 650	10.4519
									Droplet 651	13.738			Droplet 651	11.3661
									Droplet 652	11.1795			Droplet 652	10.8827
									Droplet 653	11.7705			Droplet 653	10.7737
									Droplet 654	14.0377			Droplet 654	9.91434
									Droplet 655	10.2263			Droplet 655	10.9452
									Droplet 656	11.7048			Droplet 656	11.2303
									Droplet 657	11.2765			Droplet 657	10.4707
									Droplet 658	14.0919			Droplet 658	10.6437
									Droplet 659	11.7789			Droplet 659	11.2648
									Droplet 660	14.8392			Droplet 660	10.6877
									Droplet 661	14.0159			Droplet 661	10.7798
									Droplet 662	12.1856			Droplet 662	10.6483
									Droplet 663	11.7818			Droplet 663	9.44994
									Droplet 664	11.1759			Droplet 664	10.9458
									Droplet 665	12.5889			Droplet 665	11.3815
									Droplet 666	12.0282			Droplet 666	11.3962
									Droplet 667	13.4228			Droplet 667	9.8021
									Droplet 668	10.9202			Droplet 668	9.90283
									Droplet 669	10.8344			Droplet 669	11.2006
									Droplet 670	10.4094			Droplet 670	9.35847
									Droplet 671	13.4588			Droplet 671	10.8934
									Droplet 672	10.6264			Droplet 672	9.83942
									Droplet 673	14.1353			Droplet 673	9.0268
									Droplet 674	13.0505			Droplet 674	10.1364
									Droplet 675	10.0695			Droplet 675	10.8561
													Droplet 676	10.6525
													Droplet 677	11.145
													Droplet 678	10.7908
													Droplet 679	10.8095
													Droplet 680	9.56446
													Droplet 681	10.2792
													Droplet 682	10.3472
													Droplet 683	10.2816
													Droplet 684	11.1932
													Droplet 685	8.96401
													Droplet 686	10.4723
													Droplet 687	11.1256
													Droplet 688	10.9481
													Droplet 689	11.3158
													Droplet 690	8.59366
													Droplet 691	11.711
													Droplet 692	11.0932
													Droplet 693	9.50756
													Droplet 694	11.234
													Droplet 695	10.6611
													Droplet 696	8.84072
													Droplet 697	9.59709
													Droplet 698	11.129
													Droplet 699	10.7548
													Droplet 700	10.3234
													Droplet 701	11.1454
													Droplet 702	8.81351
													Droplet 703	11.5094
													Droplet 704	10.2141
													Droplet 705	9.24606
													Droplet 706	10.375
													Droplet 707	9.90511
													Droplet 708	10.2648
													Droplet 709	10.6601
													Droplet 710	10.0593
													Droplet 711	10.5586
													Droplet 712	9.17121
													Droplet 713	10.2717
													Droplet 714	10.3927
													Droplet 715	8.42506
													Droplet 716	9.97873
													Droplet 717	9.64579
													Droplet 718	10.5865
													Droplet 719	10.5035
													Droplet 720	10.07
													Droplet 721	10.1022
													Droplet 722	10.6974
													Droplet 723	8.9204
													Droplet 724	10.3978
													Droplet 725	9.64034
													Droplet 726	10.7191
													Droplet 727	10.0667
													Droplet 728	10.4969
													Droplet 729	11.0773
													Droplet 730	10.0443
													Droplet 731	8.6916
													Droplet 732	8.7709
													Droplet 733	10.9293
													Droplet 734	11.3126
													Droplet 735	10.5721
													Droplet 736	10.48
													Droplet 737	10.0207
													Droplet 738	9.00391
													Droplet 739	10.0143
													Droplet 740	11.0202
													Droplet 741	10.5152
													Droplet 742	10.9726
													Droplet 743	10.0683
													Droplet 744	8.84615
													Droplet 745	10.275
													Droplet 746	8.60389
													Droplet 747	9.36567
													Droplet 748	9.75788
													Droplet 749	10.6424
													Droplet 750	9.36069
													Droplet 751	10.3632
													Droplet 752	10.0244
													Droplet 753	10.1587
													Droplet 754	9.01385
													Droplet 755	10.1675
													Droplet 756	9.91911
													Droplet 757	9.52742
													Droplet 758	8.84705
													Droplet 759	10.2816
													Droplet 760	9.9852
													Droplet 761	10.4489
													Droplet 762	10.135
													Droplet 763	10.4223
													Droplet 764	9.48968
													Droplet 765	10.4228
													Droplet 766	10.0501
													Droplet 767	10.3573
													Droplet 768	10.0023
													Droplet 769	9.80247
													Droplet 770	8.60892
													Droplet 771	10.1064
													Droplet 772	9.98659
													Droplet 773	10.033
													Droplet 774	10.5317
													Droplet 775	9.22373
													Droplet 776	8.30403
													Droplet 777	10.0472
													Droplet 778	10.2055
													Droplet 779	10.1391
													Droplet 780	9.85547
													Droplet 781	8.73791
													Droplet 782	8.93817
													Droplet 783	10.1526
													Droplet 784	9.09322
													Droplet 785	9.34786
													Droplet 786	9.94696
													Droplet 787	9.84638
													Droplet 788	9.82189
													Droplet 789	8.85624
													Droplet 790	9.98201
													Droplet 791	9.60905
													Droplet 792	10.3569
													Droplet 793	9.66513
													Droplet 794	9.639
													Droplet 795	9.33455
													Droplet 796	10.0271
													Droplet 797	10.1525
													Droplet 798	9.68088
													Droplet 799	8.98558
													Droplet 800	10.1304
													Droplet 801	10.198
													Droplet 802	9.40524
													Droplet 803	8.62334
													Droplet 804	9.16758
													Droplet 805	9.84422
													Droplet 806	9.50322
													Droplet 807	8.14021
													Droplet 808	8.38785
													Droplet 809	9.01757
													Droplet 810	9.33644
													Droplet 811	8.41352
													Droplet 812	8.25879
													Droplet 813	8.13648

## Sheet: Figure 2e
							Incubation time = 24 hours
							Ni2+ Concentration (uM)	Dilute Phase Concentration 1 (uM)	Dilute Phase Concentration 2 (uM)	Dilute Phase Concentration 3 (uM)	Average Dilute Phase Concentration (uM)	Standard Deviation	Dense Phase Concentration 1 (uM)	Dense Phase Concentration 2 (uM)	Dense Phase Concentration 3 (uM)	Average Dense Phase Concentration (uM)	Standard Deviation
							100	4.10967	4.56616	3.73246	4.13609	0.417477	23688.5	25952.7	25396.8	25012.7	1179.98
							50	10.5887	11.9203	10.596	11.035	0.766676	31447.2	32932.6	32626.7	32335.5	784.374
							20	28.4003	25.5049	32.8505	28.9186	3.70011	45188.5	44687.9	48211.2	46029.2	1906.17
							10	39.8103	27.2831	50.7392	39.2776	11.7371	27772	31243.5	25651.5	28222.3	2823.08
							5	61.5317	63.693	79.1476	68.1241	9.60758	2334.77	2382.05	4487.5	3068.11	1229.46
							2	75.1807	56.7566	82.5974	71.5116	13.3054	2458.43	2418.65	4304.34	3060.47	1077.41

## Sheet: Fig 2f and Supp. Fig. 9
							[NiCl2] =	5 uM				10 uM				20 uM				50 uM				100 uM
								Time (sec)	Average Normalized Fluorescence Intensity (A. U.)	Standard Deviation		Time (sec)	Average Normalized Fluorescence Intensity (A. U.)	Standard Deviation		Time (sec)	Average Normalized Fluorescence Intensity (A. U.)	Standard Deviation		Time (sec)	Average Normalized Fluorescence Intensity (A. U.)	Standard Deviation		Time (sec)	Average Normalized Fluorescence Intensity (A. U.)	Standard Deviation
								-9.99561	1.00043	0.01001		-9.98892	1.00284	0.00613		-9.99955	0.99994	0.0096		-10.0187	0.99973	0.0084		-10.0081	1.00093	0.00854
								-4.97156	0.99957	0.01001		-4.99233	0.99716	0.00613		-4.9982	1.00006	0.0096		-5.02731	1.00027	0.0084		-4.9985	0.99907	0.00854
								0	0	0		0	0	0		0	0	0		0	0	0		0	0	0
								4.99828	0.34852	0.12891		4.98412	0.13352	0.05006		4.9903	0.04485	0.01656		4.95846	0.03491	0.02032		4.99075	0.02296	0.01948
								9.996	0.49463	0.13091		9.98396	0.2079	0.06146		9.98525	0.07918	0.02696		9.95781	0.05266	0.02414		9.99329	0.0342	0.02091
								14.9977	0.58211	0.12561		14.9834	0.26694	0.07298		14.9906	0.11789	0.03438		14.9601	0.06841	0.02464		14.9934	0.0406	0.02698
								20.0011	0.64253	0.11022		19.9822	0.31773	0.07339		19.9882	0.14433	0.03886		19.9693	0.08599	0.03036		19.9944	0.05645	0.02301
								25.0013	0.68732	0.11682		24.9886	0.36447	0.078		24.9974	0.16674	0.04483		24.9718	0.09719	0.02362		25.0014	0.06016	0.02373
								30.0058	0.71233	0.10241		29.9914	0.39942	0.07525		29.9887	0.18809	0.04966		29.9712	0.10536	0.03377		30.0009	0.07005	0.02615
								35.0112	0.74933	0.10018		34.994	0.4355	0.07685		34.992	0.21203	0.05433		34.9767	0.11294	0.02766		34.996	0.0702	0.02511
								40.0132	0.77455	0.0947		39.9935	0.46169	0.07339		39.9983	0.23089	0.05819		39.9765	0.12161	0.03507		39.9987	0.07616	0.03084
								45.0151	0.79143	0.08468		44.995	0.49004	0.07412		44.9922	0.24344	0.06127		44.9777	0.13156	0.04323		45.0044	0.0816	0.02987
								50.0114	0.80666	0.08754		49.9953	0.51226	0.07314		49.9963	0.2611	0.06115		49.982	0.13947	0.03897		50.001	0.08711	0.03147
								55.0101	0.81531	0.09151		54.9938	0.53332	0.07527		54.9924	0.27577	0.06587		54.9778	0.14856	0.03968		55.0041	0.09329	0.03097
								60.0078	0.83049	0.07678		59.9963	0.54839	0.07282		59.9978	0.29202	0.06957		59.9793	0.15548	0.04056		60.0029	0.09932	0.03007
								65.0081	0.83869	0.07917		64.9965	0.56639	0.07042		65	0.3061	0.07009		64.9793	0.16669	0.04532		65.007	0.1002	0.03563
								70.0113	0.84808	0.07256		69.9991	0.58509	0.06553		69.9962	0.31646	0.07263		69.9773	0.17386	0.04544		70.0016	0.10772	0.04003
								75.013	0.85902	0.07112		74.9965	0.59932	0.07139		74.9995	0.33198	0.07203		74.9779	0.18223	0.04861		75.0056	0.11932	0.03795
								80.0084	0.86446	0.07279		79.9964	0.61891	0.06601		79.9989	0.34154	0.07343		79.9818	0.19059	0.04837		80.0045	0.11798	0.03695
								85.0079	0.87198	0.07416		84.9989	0.62641	0.06912		84.9979	0.35404	0.07672		84.979	0.19577	0.0487		85.004	0.11928	0.03767
								90.0097	0.87457	0.06616		89.998	0.64501	0.07138		90.0002	0.35915	0.07223		89.9793	0.20331	0.05098		90.006	0.12877	0.04233
								95.0079	0.88438	0.07059		95.0001	0.65046	0.06792		94.9963	0.3652	0.08203		94.9778	0.20633	0.0491		95.0069	0.13209	0.05595
								100.01	0.88589	0.06831		99.9988	0.6646	0.0652		99.9979	0.3821	0.08272		99.9755	0.21644	0.05183		100.007	0.13203	0.04156
								105.013	0.89138	0.05969		104.998	0.67088	0.07517		104.998	0.38607	0.07618		104.979	0.22142	0.05538		105.003	0.13689	0.04596
								110.011	0.8983	0.07197		109.995	0.68081	0.06443		109.999	0.39659	0.07839		109.986	0.22922	0.05414		110.004	0.13793	0.04264
								115.01	0.90296	0.06056		114.994	0.69253	0.06339		115.001	0.40865	0.08394		114.981	0.23214	0.05252		115.004	0.1439	0.04282
								120.01	0.89865	0.05855		119.991	0.70016	0.06994		119.996	0.4142	0.08164		119.984	0.2381	0.05924		120.004	0.14712	0.04322
								125.013	0.90931	0.0605		124.993	0.71288	0.07018		124.996	0.42511	0.08225		124.981	0.23887	0.0619		125.006	0.15253	0.04358
								130.016	0.9201	0.07902		129.995	0.71167	0.05847		130	0.43077	0.08398		129.981	0.24366	0.05489		130.008	0.15657	0.05041
								135.012	0.92228	0.07343		135	0.71729	0.05762		135.004	0.43865	0.08436		134.983	0.24994	0.06238		135	0.15769	0.04602
								140.013	0.92573	0.07563		139.998	0.72827	0.0681		140.003	0.45361	0.08847		139.98	0.25868	0.06409		140.006	0.16125	0.04953
								145.011	0.92163	0.06698		144.997	0.73106	0.06043		144.996	0.45382	0.08937		144.981	0.26515	0.06492		145.002	0.16631	0.04816
								150.012	0.91985	0.06907		149.996	0.73883	0.05889		150.001	0.45871	0.08678		149.981	0.26907	0.06742		150.003	0.16909	0.04867
								155.012	0.92377	0.06157		154.995	0.74881	0.06657		155	0.46583	0.08937		154.977	0.27267	0.06775		155.008	0.1779	0.04679
								160.018	0.93509	0.07177		159.996	0.74887	0.06195		160	0.47603	0.09254		159.979	0.28437	0.06189		160.004	0.18326	0.04926
								165.012	0.94089	0.07135		164.998	0.75597	0.06274		165.002	0.47749	0.08077		164.985	0.28856	0.06204		165.006	0.18753	0.04866
								170.009	0.94308	0.06346		170	0.76247	0.05849		169.995	0.48795	0.0952		169.982	0.29597	0.05709		170.006	0.19175	0.04768
								175.011	0.94796	0.07236		174.998	0.76956	0.06066		174.999	0.48858	0.0881		174.981	0.29945	0.05631		175.004	0.19251	0.04936
								180.011	0.9574	0.0636		179.996	0.77636	0.05711		180.001	0.4952	0.08789		179.982	0.30725	0.05819		180.004	0.20008	0.04867
								185.01	0.95837	0.07186		184.998	0.77951	0.05939		184.999	0.50448	0.09067		184.981	0.30685	0.05879		185.003	0.19777	0.04897
								190.013	0.96231	0.07317		190.003	0.77908	0.05844		189.999	0.5058	0.08574		189.978	0.30585	0.0617		190.003	0.20394	0.05234
								195.012	0.961	0.06046		195.001	0.78796	0.06132		194.998	0.51421	0.09226		194.98	0.30933	0.06119		195.003	0.21137	0.05654
								200.014	0.95928	0.06354		199.998	0.78745	0.06351		200.001	0.51898	0.08612		199.979	0.31687	0.06827		200.003	0.21102	0.05552
								205.014	0.96801	0.07385		204.996	0.79739	0.06145		204.998	0.53362	0.08821		204.98	0.32115	0.06873		205.002	0.21733	0.05886
								210.013	0.97366	0.068		209.997	0.7977	0.05724		209.998	0.5304	0.09118		209.981	0.32716	0.07056		210.004	0.21922	0.05779
								215.013	0.96734	0.06563		214.999	0.80366	0.06174		215	0.53432	0.09226		214.979	0.33728	0.07755		215.006	0.22201	0.06249
								220.012	0.96817	0.0777		220	0.81034	0.0593		220	0.54176	0.08903		219.977	0.33707	0.07331		220	0.22699	0.05739
								225.016	0.95837	0.05514		224.999	0.81307	0.05384		224.999	0.54716	0.09251		224.977	0.34137	0.06877		225.004	0.22973	0.06599
								230.01	0.96901	0.05664		229.998	0.80855	0.05934		229.996	0.54696	0.09081		229.98	0.34445	0.06734		230.002	0.22913	0.06617
								235.007	0.9737	0.07063		234.998	0.81695	0.0526		234.996	0.55119	0.09382		234.977	0.34676	0.07234		235.002	0.22655	0.0735
								240.009	0.97276	0.05359		240.001	0.81757	0.05305		239.998	0.55783	0.08841		239.981	0.34984	0.0767		240.005	0.22914	0.07366
								245.014	0.98446	0.07085		245	0.82727	0.05533		244.998	0.55435	0.08499		244.98	0.35193	0.0774		245.005	0.22909	0.07032
								250.014	0.97708	0.06621		249.999	0.8304	0.06359		249.997	0.56614	0.09144		249.983	0.35862	0.07516		250.007	0.23248	0.07584
								255.013	0.97247	0.0659		254.998	0.82793	0.06052		254.998	0.5637	0.0875		254.979	0.36152	0.07643		255.002	0.23645	0.07516
								260.015	0.98167	0.0681		259.997	0.8361	0.0576		259.995	0.56876	0.09593		259.976	0.36187	0.06878		260.001	0.23769	0.07277
								265.011	0.98431	0.05705		264.997	0.83346	0.06315		264.996	0.56603	0.09197		264.981	0.36515	0.07469		265.006	0.24235	0.07803
								270.012	0.97685	0.05849		269.999	0.83786	0.06342		269.994	0.574	0.08937		269.98	0.36918	0.07392		270.005	0.24427	0.07619
								275.012	0.98422	0.06393		275	0.83896	0.05658		274.998	0.57772	0.08208		274.98	0.37142	0.07446		275.005	0.24692	0.0823
								280.009	0.98837	0.07014		279.996	0.84206	0.05639		280.005	0.58435	0.09207		279.982	0.36952	0.07491		280.004	0.24891	0.08426
								285.01	0.98538	0.04688		284.997	0.84215	0.05378		284.998	0.58452	0.08295		284.984	0.37608	0.08078		285.003	0.25374	0.08403
								290.008	1.003	0.0662		289.999	0.84472	0.05923		289.999	0.59244	0.09171		289.982	0.37736	0.07649		290.005	0.24997	0.08369
								295.013	0.99552	0.06588		295	0.84309	0.05835		294.997	0.5918	0.08805		294.979	0.38032	0.07361		295.006	0.25797	0.08505
								300.01	0.99434	0.08069		300.003	0.84427	0.05857		300.002	0.59206	0.0861		299.98	0.38218	0.07288		300.006	0.25699	0.08767
										n = 18 droplets				n = 24 droplets				n = 20 droplets				n = 26 droplets				n = 24 droplets

## Sheet: Figure 2g
							Incubation time:	5 min				20 min				60 min				120 min				180 min
								Time (sec)	Average Normalized Fluorescence Intensity (A. U.)	Standard Deviation		Time (sec)	Average Normalized Fluorescence Intensity (A. U.)	Standard Deviation		Time (sec)	Average Normalized Fluorescence Intensity (A. U.)	Standard Deviation		Time (sec)	Average Normalized Fluorescence Intensity (A. U.)	Standard Deviation		Time (sec)	Average Normalized Fluorescence Intensity (A. U.)	Standard Deviation
								-10.0017	1.02589	0.02109		-9.99806	1.00031	0.00771		-9.99955	0.99994	0.0096		-9.98996	1.00077	0.00678		-9.98496	1.00129	0.00469
								-5.006	0.97411	0.02109		-4.98656	0.99969	0.00771		-4.9982	1.00006	0.0096		-4.99329	0.99923	0.00678		-4.99421	0.99871	0.00469
								0	0	0		0	0	0		0	0	0		0	0	0		0	0	0
								4.97092	0.30326	0.10417		4.98731	0.10901	0.03072		4.9903	0.04485	0.01656		5.00475	0.0445	0.01702		4.99471	0.04151	0.00836
								9.97446	0.40331	0.14044		9.98425	0.17143	0.03815		9.98525	0.07918	0.02696		10.0113	0.078	0.02313		9.99329	0.07104	0.01104
								14.9765	0.4463	0.12959		14.9899	0.22325	0.04489		14.9906	0.11789	0.03438		15.0106	0.10922	0.02487		14.9998	0.09675	0.01071
								19.9802	0.51097	0.14938		19.9889	0.26436	0.05523		19.9882	0.14433	0.03886		20.0172	0.13493	0.02618		20.0071	0.11991	0.01698
								24.9835	0.55778	0.10986		24.9906	0.3076	0.05936		24.9974	0.16674	0.04483		25.0173	0.15789	0.02863		25.01	0.14104	0.0156
								29.9795	0.56348	0.11104		29.9945	0.34054	0.05686		29.9887	0.18809	0.04966		30.022	0.18006	0.03157		30.0102	0.16003	0.01825
								34.9868	0.5974	0.10987		34.9901	0.36666	0.05926		34.992	0.21203	0.05433		35.0217	0.19842	0.03374		35.0127	0.17754	0.01841
								39.9845	0.62331	0.10729		39.9958	0.39361	0.06472		39.9983	0.23089	0.05819		40.0267	0.22129	0.03621		40.0125	0.19697	0.02075
								44.9828	0.64987	0.13045		44.9951	0.41511	0.06747		44.9922	0.24344	0.06127		45.0177	0.24039	0.03837		45.0112	0.20942	0.0278
								49.9877	0.66888	0.10668		50.0027	0.43305	0.06378		49.9963	0.2611	0.06115		50.0175	0.25721	0.0437		50.0125	0.2237	0.02709
								54.9833	0.6744	0.10577		54.9996	0.44867	0.06691		54.9924	0.27577	0.06587		55.0264	0.27722	0.048		55.017	0.23998	0.02835
								59.9819	0.67972	0.10652		60.0018	0.46636	0.06131		59.9978	0.29202	0.06957		60.0237	0.28806	0.04799		60.0194	0.25227	0.03066
								64.984	0.68105	0.11262		64.9987	0.48247	0.06416		65	0.3061	0.07009		65.0206	0.29889	0.04891		65.0143	0.26778	0.0356
								69.9899	0.69307	0.09619		70.0024	0.50438	0.06232		69.9962	0.31646	0.07263		70.0188	0.31541	0.05017		70.0143	0.27814	0.03569
								74.9796	0.69086	0.08872		74.9999	0.51896	0.06071		74.9995	0.33198	0.07203		75.0165	0.32615	0.04996		75.0127	0.28848	0.03294
								79.9816	0.70461	0.10191		79.9976	0.52421	0.0577		79.9989	0.34154	0.07343		80.0168	0.33708	0.05859		80.0133	0.29661	0.03796
								84.9811	0.70946	0.09418		85.0039	0.53503	0.05737		84.9979	0.35404	0.07672		85.0188	0.34817	0.05694		85.0135	0.30806	0.03414
								89.9896	0.71666	0.08418		89.9991	0.55073	0.06074		90.0002	0.35915	0.07223		90.0201	0.36119	0.05967		90.0124	0.32089	0.03758
								94.9801	0.70515	0.10009		95.0024	0.56103	0.05881		94.9963	0.3652	0.08203		95.0229	0.37417	0.05962		95.0129	0.33299	0.03641
								99.9824	0.72122	0.09452		99.9971	0.56482	0.06351		99.9979	0.3821	0.08272		100.021	0.38332	0.05845		100.013	0.34147	0.03546
								104.981	0.7325	0.09828		104.999	0.57657	0.05796		104.998	0.38607	0.07618		105.022	0.39348	0.05891		105.017	0.34834	0.03735
								109.982	0.73238	0.10657		109.998	0.58397	0.05843		109.999	0.39659	0.07839		110.023	0.40076	0.0583		110.016	0.35641	0.03481
								114.977	0.72956	0.10104		114.995	0.58629	0.06186		115.001	0.40865	0.08394		115.026	0.41115	0.06579		115.018	0.36493	0.03832
								119.981	0.74329	0.10219		119.996	0.5956	0.06034		119.996	0.4142	0.08164		120.026	0.42191	0.06342		120.018	0.3759	0.03717
								124.972	0.74775	0.1087		124.995	0.60593	0.06679		124.996	0.42511	0.08225		125.02	0.42878	0.06067		125.014	0.38579	0.04037
								129.974	0.75795	0.10242		129.995	0.61299	0.05919		130	0.43077	0.08398		130.02	0.43212	0.06146		130.016	0.39291	0.03997
								134.978	0.7584	0.11084		134.993	0.61498	0.06596		135.004	0.43865	0.08436		135.018	0.43712	0.05927		135.015	0.39488	0.03929
								139.972	0.75926	0.11561		139.995	0.62607	0.06304		140.003	0.45361	0.08847		140.018	0.4464	0.06214		140.012	0.40799	0.04346
								144.975	0.77655	0.11497		144.992	0.6333	0.06162		144.996	0.45382	0.08937		145.02	0.45835	0.06381		145.015	0.41004	0.03814
								149.977	0.77102	0.11275		149.996	0.63619	0.06514		150.001	0.45871	0.08678		150.024	0.4626	0.0659		150.017	0.41593	0.04202
								154.973	0.77486	0.12495		154.992	0.64593	0.06201		155	0.46583	0.08937		155.023	0.46767	0.06726		155.015	0.42456	0.04643
								159.976	0.77467	0.14204		159.99	0.65979	0.06325		160	0.47603	0.09254		160.025	0.47479	0.06747		160.013	0.42786	0.0426
								164.974	0.78436	0.12966		164.996	0.66346	0.0564		165.002	0.47749	0.08077		165.024	0.48269	0.06987		165.016	0.43481	0.04578
								169.981	0.77494	0.13651		169.994	0.66092	0.06198		169.995	0.48795	0.0952		170.025	0.48777	0.06901		170.015	0.43747	0.04366
								174.978	0.79492	0.12162		175	0.67491	0.06258		174.999	0.48858	0.0881		175.025	0.49666	0.07101		175.021	0.4471	0.04448
								179.977	0.79751	0.13309		179.996	0.67748	0.07091		180.001	0.4952	0.08789		180.025	0.50382	0.07092		180.02	0.45241	0.04455
								184.98	0.79777	0.1303		185	0.68278	0.06786		184.999	0.50448	0.09067		185.024	0.50983	0.07169		185.017	0.45661	0.04387
								189.982	0.7985	0.13207		189.993	0.69366	0.06335		189.999	0.5058	0.08574		190.021	0.51707	0.07102		190.016	0.4649	0.04512
								194.979	0.80831	0.13513		194.996	0.70347	0.05869		194.998	0.51421	0.09226		195.022	0.51767	0.066		195.016	0.46801	0.04629
								199.977	0.81972	0.12778		199.995	0.71323	0.07205		200.001	0.51898	0.08612		200.019	0.52552	0.06931		200.018	0.47344	0.04215
								204.988	0.80406	0.12778		205.005	0.72001	0.06522		204.998	0.53362	0.08821		205.018	0.52678	0.06326		205.012	0.47988	0.04738
								209.985	0.80569	0.11925		210	0.73109	0.06869		209.998	0.5304	0.09118		210.018	0.5322	0.06231		210.013	0.48255	0.04389
								214.988	0.80935	0.12964		215.003	0.73787	0.06235		215	0.53432	0.09226		215.02	0.53887	0.06739		215.017	0.48951	0.04603
								219.987	0.80948	0.12295		219.998	0.74014	0.06601		220	0.54176	0.08903		220.023	0.5436	0.0643		220.013	0.49625	0.04462
								224.99	0.80909	0.10743		225.005	0.74615	0.0591		224.999	0.54716	0.09251		225.023	0.54852	0.06485		225.013	0.50167	0.04757
								229.983	0.8104	0.10767		229.999	0.75075	0.08173		229.996	0.54696	0.09081		230.025	0.55283	0.06332		230.015	0.50563	0.04533
								234.984	0.81501	0.11606		235.002	0.75344	0.067		234.996	0.55119	0.09382		235.024	0.5551	0.06286		235.012	0.51141	0.05107
								239.984	0.81576	0.11627		240.001	0.76666	0.06231		239.998	0.55783	0.08841		240.02	0.5664	0.06416		240.018	0.51614	0.05009
								244.993	0.82328	0.10988		245.002	0.76851	0.0621		244.998	0.55435	0.08499		245.025	0.5685	0.06569		245.019	0.51618	0.04617
								249.985	0.81491	0.10487		250.003	0.76713	0.07318		249.997	0.56614	0.09144		250.022	0.56523	0.06672		250.01	0.5199	0.04761
								254.988	0.81701	0.10542		255.001	0.77526	0.07186		254.998	0.5637	0.0875		255.016	0.57278	0.0704		255.009	0.52407	0.05121
								259.986	0.82478	0.10505		260.002	0.77887	0.07877		259.995	0.56876	0.09593		260.02	0.57845	0.07038		260.009	0.5321	0.05516
								264.987	0.82434	0.10723		265.005	0.78028	0.07608		264.996	0.56603	0.09197		265.015	0.58167	0.07135		265.01	0.53378	0.05619
								269.988	0.83486	0.11307		270	0.78748	0.06888		269.994	0.574	0.08937		270.016	0.5842	0.06493		270.01	0.53809	0.05395
								274.983	0.84043	0.1119		275.003	0.79501	0.07919		274.998	0.57772	0.08208		275.022	0.5874	0.06716		275.014	0.54097	0.05615
								279.982	0.82908	0.10642		280.002	0.78375	0.0847		280.005	0.58435	0.09207		280.017	0.59143	0.0735		280.011	0.54216	0.05667
								284.986	0.82731	0.10775		285	0.80152	0.07754		284.998	0.58452	0.08295		285.023	0.59764	0.07155		285.01	0.54451	0.05812
								289.982	0.84574	0.11428		290.003	0.80114	0.07827		289.999	0.59244	0.09171		290.017	0.5967	0.07006		290.012	0.55041	0.0556
								294.978	0.84524	0.12619		294.996	0.80948	0.08223		294.997	0.5918	0.08805		295.017	0.60057	0.07248		295.012	0.55214	0.05756
								299.981	0.83142	0.11603		300.004	0.81017	0.08751		300.002	0.59206	0.0861		300.018	0.60836	0.07097		300.014	0.56124	0.05948
										n = 14 droplets				n = 16 droplets				n = 20 droplets				n = 24 droplets				n = 24 droplets

## Sheet: Figure 3b
							Linker	Clients without 6His			Clients with 6His
								Partition Coefficient	Standard Deviation	# of droplets	Partition Coefficient	Standard Deviation	# of droplets
							GFP(-9)	1.52	0.087	432	4.82	1.46	641
							GFP(-9)-PRM	3.93	0.48	533	34.3	14.6	727
							GFP(-9)-PRM-SH3	13.2	1.93	730	64	23.1	646
								n = 432 droplets		n = 641 droplets		n = 533 droplets		n = 727 droplets		n = 730 droplets		n = 646 droplets
								Mean Droplet Fluorescence Intensity / Background Fluorescence Intensity		Mean Droplet Fluorescence Intensity / Background Fluorescence Intensity		Mean Droplet Fluorescence Intensity / Background Fluorescence Intensity		Mean Droplet Fluorescence Intensity / Background Fluorescence Intensity		Mean Droplet Fluorescence Intensity / Background Fluorescence Intensity		Mean Droplet Fluorescence Intensity / Background Fluorescence Intensity
							GFP(-9)		GFP(-9)-6His		GFP(-9)-PRM		GFP(-9)-PRM-6His		GFP(-9)-PRM-SH3		GFP(-9)-PRM-SH3-6His
							Droplet 1	1.43616	Droplet 1	2.95543	Droplet 1	4.43502	Droplet 1	16.9169	Droplet 1	15.1938	Droplet 1	62.7673
							Droplet 2	1.48035	Droplet 2	5.07515	Droplet 2	3.92845	Droplet 2	44.3675	Droplet 2	11.3055	Droplet 2	78.1582
							Droplet 3	1.45551	Droplet 3	5.44421	Droplet 3	3.78643	Droplet 3	20.3089	Droplet 3	15.7153	Droplet 3	52.6275
							Droplet 4	1.35185	Droplet 4	9.95824	Droplet 4	4.23212	Droplet 4	26.3561	Droplet 4	12.9969	Droplet 4	64.2943
							Droplet 5	1.49095	Droplet 5	4.38476	Droplet 5	4.09632	Droplet 5	30.7626	Droplet 5	12.4707	Droplet 5	36.0519
							Droplet 6	1.35104	Droplet 6	4.03059	Droplet 6	3.86785	Droplet 6	21.9843	Droplet 6	16.2492	Droplet 6	33.9426
							Droplet 7	1.39958	Droplet 7	3.24632	Droplet 7	3.44486	Droplet 7	24.5125	Droplet 7	11.6714	Droplet 7	24.9357
							Droplet 8	1.33676	Droplet 8	5.4963	Droplet 8	3.78346	Droplet 8	11.6043	Droplet 8	15.7197	Droplet 8	62.5536
							Droplet 9	1.40351	Droplet 9	4.78636	Droplet 9	3.86711	Droplet 9	14.472	Droplet 9	11.9859	Droplet 9	26.855
							Droplet 10	1.48665	Droplet 10	3.04245	Droplet 10	3.42744	Droplet 10	11.0287	Droplet 10	13.1496	Droplet 10	24.1026
							Droplet 11	1.43623	Droplet 11	7.01089	Droplet 11	3.5316	Droplet 11	21.5304	Droplet 11	10.5399	Droplet 11	23.7269
							Droplet 12	1.3902	Droplet 12	4.82521	Droplet 12	4.37158	Droplet 12	10.7426	Droplet 12	16.3691	Droplet 12	46.4735
							Droplet 13	1.37648	Droplet 13	8.81591	Droplet 13	3.53136	Droplet 13	11.4631	Droplet 13	13.9718	Droplet 13	48.7452
							Droplet 14	1.40339	Droplet 14	3.89526	Droplet 14	4.6878	Droplet 14	39.2698	Droplet 14	14.1761	Droplet 14	56.3851
							Droplet 15	1.34082	Droplet 15	3.14536	Droplet 15	4.20641	Droplet 15	25.4274	Droplet 15	15.5479	Droplet 15	22.8178
							Droplet 16	1.46051	Droplet 16	3.03244	Droplet 16	4.22006	Droplet 16	37.74	Droplet 16	12.973	Droplet 16	24.6524
							Droplet 17	1.36644	Droplet 17	4.14056	Droplet 17	4.44843	Droplet 17	12.4627	Droplet 17	11.0377	Droplet 17	29.558
							Droplet 18	1.351	Droplet 18	6.24236	Droplet 18	4.11399	Droplet 18	30.4629	Droplet 18	13.4877	Droplet 18	54.7053
							Droplet 19	1.479	Droplet 19	7.35491	Droplet 19	3.60703	Droplet 19	12.9031	Droplet 19	11.6966	Droplet 19	52.1427
							Droplet 20	1.29707	Droplet 20	3.5004	Droplet 20	3.50307	Droplet 20	14.0071	Droplet 20	15.2468	Droplet 20	82.3669
							Droplet 21	1.41361	Droplet 21	6.02459	Droplet 21	4.9343	Droplet 21	11.9784	Droplet 21	12.863	Droplet 21	75.5413
							Droplet 22	1.39023	Droplet 22	4.693	Droplet 22	4.94026	Droplet 22	23.3106	Droplet 22	13.5212	Droplet 22	67.6193
							Droplet 23	1.43404	Droplet 23	3.05626	Droplet 23	4.41571	Droplet 23	20.3629	Droplet 23	11.7904	Droplet 23	67.6444
							Droplet 24	1.4817	Droplet 24	2.64893	Droplet 24	4.27535	Droplet 24	9.60449	Droplet 24	15.7407	Droplet 24	66.0756
							Droplet 25	1.42527	Droplet 25	4.0853	Droplet 25	4.61716	Droplet 25	35.9211	Droplet 25	12.1816	Droplet 25	29.5128
							Droplet 26	1.40781	Droplet 26	9.11822	Droplet 26	4.22535	Droplet 26	24.2699	Droplet 26	13.9569	Droplet 26	74.2869
							Droplet 27	1.37013	Droplet 27	3.20748	Droplet 27	4.75125	Droplet 27	16.7916	Droplet 27	12.5807	Droplet 27	30.8023
							Droplet 28	1.54078	Droplet 28	5.37455	Droplet 28	3.66581	Droplet 28	23.1021	Droplet 28	14.6984	Droplet 28	30.2361
							Droplet 29	1.42773	Droplet 29	3.07059	Droplet 29	3.37673	Droplet 29	11.0282	Droplet 29	13.2104	Droplet 29	46.4108
							Droplet 30	1.42666	Droplet 30	7.96706	Droplet 30	3.83105	Droplet 30	30.2966	Droplet 30	16.1117	Droplet 30	81.8316
							Droplet 31	1.44933	Droplet 31	5.18051	Droplet 31	3.98491	Droplet 31	18.3076	Droplet 31	16.5059	Droplet 31	30.9258
							Droplet 32	1.35704	Droplet 32	4.91658	Droplet 32	3.37176	Droplet 32	10.3165	Droplet 32	17.2025	Droplet 32	65.6738
							Droplet 33	1.52741	Droplet 33	6.87773	Droplet 33	4.19157	Droplet 33	48.3562	Droplet 33	14.4247	Droplet 33	32.5695
							Droplet 34	1.41869	Droplet 34	3.41539	Droplet 34	4.15915	Droplet 34	15.1135	Droplet 34	12.0507	Droplet 34	37.0083
							Droplet 35	1.30946	Droplet 35	2.82106	Droplet 35	3.2881	Droplet 35	22.3006	Droplet 35	14.4359	Droplet 35	32.5425
							Droplet 36	1.40114	Droplet 36	3.78211	Droplet 36	3.77093	Droplet 36	40.8012	Droplet 36	12.7515	Droplet 36	31.385
							Droplet 37	1.49257	Droplet 37	3.54504	Droplet 37	4.44221	Droplet 37	20.9976	Droplet 37	12.5172	Droplet 37	45.6111
							Droplet 38	1.45888	Droplet 38	3.2875	Droplet 38	4.57673	Droplet 38	13.9854	Droplet 38	15.1538	Droplet 38	43.5962
							Droplet 39	1.56565	Droplet 39	2.99189	Droplet 39	4.8977	Droplet 39	13.8318	Droplet 39	14.3145	Droplet 39	72.1195
							Droplet 40	1.4726	Droplet 40	10.1889	Droplet 40	4.20201	Droplet 40	21.015	Droplet 40	12.7964	Droplet 40	77.4065
							Droplet 41	1.43816	Droplet 41	5.34942	Droplet 41	4.74382	Droplet 41	30.9175	Droplet 41	11.8232	Droplet 41	52.3353
							Droplet 42	1.55853	Droplet 42	3.95178	Droplet 42	3.75198	Droplet 42	25.286	Droplet 42	10.6733	Droplet 42	88.0798
							Droplet 43	1.3247	Droplet 43	6.14273	Droplet 43	4.54486	Droplet 43	26.8751	Droplet 43	13.2697	Droplet 43	26.6338
							Droplet 44	1.45166	Droplet 44	3.52204	Droplet 44	3.4223	Droplet 44	12.3678	Droplet 44	16.173	Droplet 44	39.8373
							Droplet 45	1.51321	Droplet 45	3.4447	Droplet 45	3.6772	Droplet 45	12.0651	Droplet 45	14.3003	Droplet 45	54.4841
							Droplet 46	1.57944	Droplet 46	5.97391	Droplet 46	3.78672	Droplet 46	17.6677	Droplet 46	11.903	Droplet 46	36.8275
							Droplet 47	1.4948	Droplet 47	3.72983	Droplet 47	4.84847	Droplet 47	12.3645	Droplet 47	12.8357	Droplet 47	53.1394
							Droplet 48	1.48896	Droplet 48	4.15111	Droplet 48	4.41378	Droplet 48	16.4992	Droplet 48	16.2517	Droplet 48	27.8619
							Droplet 49	1.56907	Droplet 49	6.48973	Droplet 49	3.28926	Droplet 49	30.8246	Droplet 49	11.495	Droplet 49	21.38
							Droplet 50	1.45931	Droplet 50	7.88522	Droplet 50	4.17739	Droplet 50	22.8223	Droplet 50	14.6092	Droplet 50	33.0175
							Droplet 51	1.52331	Droplet 51	4.7549	Droplet 51	3.49542	Droplet 51	46.753	Droplet 51	16.9801	Droplet 51	18.2554
							Droplet 52	1.37787	Droplet 52	6.43162	Droplet 52	3.73891	Droplet 52	25.543	Droplet 52	12.6204	Droplet 52	64.2192
							Droplet 53	1.40861	Droplet 53	5.83532	Droplet 53	4.21294	Droplet 53	24.3625	Droplet 53	10.4116	Droplet 53	70.5753
							Droplet 54	1.47512	Droplet 54	4.61119	Droplet 54	3.27298	Droplet 54	17.1684	Droplet 54	13.5253	Droplet 54	34.2398
							Droplet 55	1.53437	Droplet 55	2.91993	Droplet 55	3.45403	Droplet 55	14.7088	Droplet 55	14.3101	Droplet 55	64.0472
							Droplet 56	1.38574	Droplet 56	6.49631	Droplet 56	4.31216	Droplet 56	11.2276	Droplet 56	12.3327	Droplet 56	30.9494
							Droplet 57	1.46515	Droplet 57	3.20725	Droplet 57	4.52115	Droplet 57	10.6779	Droplet 57	15.6096	Droplet 57	50.9605
							Droplet 58	1.40818	Droplet 58	3.15364	Droplet 58	4.5992	Droplet 58	42.4905	Droplet 58	15.1507	Droplet 58	44.0627
							Droplet 59	1.45245	Droplet 59	9.49948	Droplet 59	3.37248	Droplet 59	25.1487	Droplet 59	17.8838	Droplet 59	23.354
							Droplet 60	1.51715	Droplet 60	4.62425	Droplet 60	4.90655	Droplet 60	40.4887	Droplet 60	10.4736	Droplet 60	26.6569
							Droplet 61	1.46559	Droplet 61	3.69374	Droplet 61	4.79335	Droplet 61	38.1619	Droplet 61	12.7459	Droplet 61	55.9026
							Droplet 62	1.48338	Droplet 62	5.88287	Droplet 62	3.9338	Droplet 62	22.8032	Droplet 62	15.4006	Droplet 62	74.9714
							Droplet 63	1.43274	Droplet 63	3.29744	Droplet 63	4.73033	Droplet 63	40.2724	Droplet 63	13.4134	Droplet 63	67.4581
							Droplet 64	1.50439	Droplet 64	5.76602	Droplet 64	3.35966	Droplet 64	36.5834	Droplet 64	12.3595	Droplet 64	36.9725
							Droplet 65	1.45192	Droplet 65	3.14509	Droplet 65	4.1684	Droplet 65	29.2409	Droplet 65	13.8064	Droplet 65	58.2891
							Droplet 66	1.56956	Droplet 66	4.34112	Droplet 66	3.37534	Droplet 66	30.8825	Droplet 66	14.8202	Droplet 66	62.2068
							Droplet 67	1.5293	Droplet 67	6.59007	Droplet 67	4.42086	Droplet 67	33.3877	Droplet 67	13.4027	Droplet 67	42.7167
							Droplet 68	1.33452	Droplet 68	3.73507	Droplet 68	4.11574	Droplet 68	55.2487	Droplet 68	13.0045	Droplet 68	29.1049
							Droplet 69	1.41468	Droplet 69	7.15797	Droplet 69	4.21724	Droplet 69	26.8947	Droplet 69	14.2428	Droplet 69	25.1998
							Droplet 70	1.40878	Droplet 70	3.86514	Droplet 70	3.84818	Droplet 70	19.2092	Droplet 70	11.5884	Droplet 70	22.6524
							Droplet 71	1.36405	Droplet 71	3.38354	Droplet 71	3.93753	Droplet 71	20.213	Droplet 71	15.3005	Droplet 71	24.4063
							Droplet 72	1.38282	Droplet 72	4.69976	Droplet 72	5.02171	Droplet 72	15.7149	Droplet 72	14.9875	Droplet 72	57.1148
							Droplet 73	1.39124	Droplet 73	5.18294	Droplet 73	4.5678	Droplet 73	31.9393	Droplet 73	12.6013	Droplet 73	58.1509
							Droplet 74	1.40437	Droplet 74	6.88474	Droplet 74	4.30555	Droplet 74	16.6427	Droplet 74	11.7202	Droplet 74	33.4816
							Droplet 75	1.51366	Droplet 75	6.0965	Droplet 75	4.78244	Droplet 75	31.4344	Droplet 75	16.6325	Droplet 75	28.252
							Droplet 76	1.57137	Droplet 76	3.81512	Droplet 76	4.45343	Droplet 76	23.1835	Droplet 76	14.4974	Droplet 76	49.349
							Droplet 77	1.41056	Droplet 77	3.05434	Droplet 77	4.62669	Droplet 77	25.1742	Droplet 77	16.6936	Droplet 77	23.6963
							Droplet 78	1.52555	Droplet 78	9.09411	Droplet 78	4.81091	Droplet 78	15.5505	Droplet 78	15.8053	Droplet 78	53.1957
							Droplet 79	1.5685	Droplet 79	5.62135	Droplet 79	3.61663	Droplet 79	33.8385	Droplet 79	16.3367	Droplet 79	28.2108
							Droplet 80	1.36259	Droplet 80	9.59727	Droplet 80	3.57232	Droplet 80	12.778	Droplet 80	13.7694	Droplet 80	50.5611
							Droplet 81	1.45524	Droplet 81	9.5776	Droplet 81	4.57169	Droplet 81	13.6119	Droplet 81	12.1418	Droplet 81	52.196
							Droplet 82	1.42882	Droplet 82	5.28277	Droplet 82	4.33155	Droplet 82	22.8541	Droplet 82	12.3517	Droplet 82	36.2069
							Droplet 83	1.41815	Droplet 83	4.4579	Droplet 83	4.48449	Droplet 83	23.7968	Droplet 83	13.4832	Droplet 83	63.9346
							Droplet 84	1.43433	Droplet 84	6.06548	Droplet 84	3.93993	Droplet 84	6.00511	Droplet 84	10.7213	Droplet 84	24.2209
							Droplet 85	1.57455	Droplet 85	3.27554	Droplet 85	3.93496	Droplet 85	32.4079	Droplet 85	12.9138	Droplet 85	33.5083
							Droplet 86	1.44786	Droplet 86	3.76767	Droplet 86	4.09536	Droplet 86	10.7978	Droplet 86	14.8395	Droplet 86	26.6888
							Droplet 87	1.44365	Droplet 87	3.65551	Droplet 87	4.17342	Droplet 87	18.7399	Droplet 87	15.7008	Droplet 87	23.4287
							Droplet 88	1.39186	Droplet 88	3.90288	Droplet 88	3.94484	Droplet 88	21.1008	Droplet 88	14.6368	Droplet 88	38.5023
							Droplet 89	1.38181	Droplet 89	6.75002	Droplet 89	5.273	Droplet 89	14.2663	Droplet 89	10.9468	Droplet 89	59.1874
							Droplet 90	1.36912	Droplet 90	4.40732	Droplet 90	3.87191	Droplet 90	11.1244	Droplet 90	13.9207	Droplet 90	56.0966
							Droplet 91	1.41504	Droplet 91	5.90736	Droplet 91	4.44959	Droplet 91	21.8393	Droplet 91	14.5139	Droplet 91	63.0915
							Droplet 92	1.5774	Droplet 92	3.41737	Droplet 92	3.62542	Droplet 92	12.8128	Droplet 92	13.1849	Droplet 92	32.553
							Droplet 93	1.45956	Droplet 93	4.24432	Droplet 93	4.02744	Droplet 93	29.3041	Droplet 93	11.4912	Droplet 93	52.1496
							Droplet 94	1.43227	Droplet 94	4.39236	Droplet 94	3.88366	Droplet 94	36.5023	Droplet 94	16.0254	Droplet 94	31.4432
							Droplet 95	1.48031	Droplet 95	3.43099	Droplet 95	4.12129	Droplet 95	49.3691	Droplet 95	15.755	Droplet 95	54.6344
							Droplet 96	1.36769	Droplet 96	8.41408	Droplet 96	3.94316	Droplet 96	22.6156	Droplet 96	12.098	Droplet 96	96.3738
							Droplet 97	1.42811	Droplet 97	3.72745	Droplet 97	4.83501	Droplet 97	30.7218	Droplet 97	13.1018	Droplet 97	59.5417
							Droplet 98	1.53637	Droplet 98	6.79932	Droplet 98	4.77635	Droplet 98	28.1614	Droplet 98	11.4138	Droplet 98	50.9378
							Droplet 99	1.58339	Droplet 99	3.21648	Droplet 99	3.78036	Droplet 99	43.6137	Droplet 99	15.2403	Droplet 99	74.3502
							Droplet 100	1.43074	Droplet 100	6.26371	Droplet 100	3.59447	Droplet 100	22.4219	Droplet 100	13.1316	Droplet 100	21.3274
							Droplet 101	1.54594	Droplet 101	6.37452	Droplet 101	5.06134	Droplet 101	13.6194	Droplet 101	16.2367	Droplet 101	49.6166
							Droplet 102	1.46768	Droplet 102	7.76061	Droplet 102	4.52934	Droplet 102	21.9029	Droplet 102	13.2169	Droplet 102	60.2687
							Droplet 103	1.46041	Droplet 103	3.70179	Droplet 103	3.61643	Droplet 103	18.4106	Droplet 103	16.6427	Droplet 103	23.3899
							Droplet 104	1.40927	Droplet 104	3.31593	Droplet 104	4.34236	Droplet 104	26.9712	Droplet 104	15.7606	Droplet 104	34.3622
							Droplet 105	1.48674	Droplet 105	4.92136	Droplet 105	3.63219	Droplet 105	36.3435	Droplet 105	15.6608	Droplet 105	30.9544
							Droplet 106	1.34738	Droplet 106	3.08259	Droplet 106	4.09193	Droplet 106	35.2964	Droplet 106	14.6093	Droplet 106	53.7828
							Droplet 107	1.42216	Droplet 107	3.53395	Droplet 107	4.0997	Droplet 107	15.9062	Droplet 107	14.3031	Droplet 107	36.5611
							Droplet 108	1.5528	Droplet 108	4.71127	Droplet 108	3.80788	Droplet 108	15.731	Droplet 108	14.5866	Droplet 108	62.3304
							Droplet 109	1.4405	Droplet 109	3.23267	Droplet 109	3.7727	Droplet 109	20.5331	Droplet 109	16.1947	Droplet 109	50.7411
							Droplet 110	1.41492	Droplet 110	10.7668	Droplet 110	3.34489	Droplet 110	14.7559	Droplet 110	14.6124	Droplet 110	64.519
							Droplet 111	1.50879	Droplet 111	3.14349	Droplet 111	3.53326	Droplet 111	12.5156	Droplet 111	16.4064	Droplet 111	26.296
							Droplet 112	1.42774	Droplet 112	3.9301	Droplet 112	3.88427	Droplet 112	12.4481	Droplet 112	11.4261	Droplet 112	59.7457
							Droplet 113	1.5668	Droplet 113	3.92801	Droplet 113	4.92786	Droplet 113	15.6365	Droplet 113	13.8967	Droplet 113	64.9541
							Droplet 114	1.52553	Droplet 114	5.82152	Droplet 114	3.65632	Droplet 114	30.8622	Droplet 114	10.7139	Droplet 114	43.4185
							Droplet 115	1.45125	Droplet 115	2.84681	Droplet 115	3.98065	Droplet 115	44.4135	Droplet 115	11.9428	Droplet 115	64.1769
							Droplet 116	1.44177	Droplet 116	5.17647	Droplet 116	4.54422	Droplet 116	14.4521	Droplet 116	13.1653	Droplet 116	18.5109
							Droplet 117	1.46665	Droplet 117	3.07832	Droplet 117	4.46239	Droplet 117	32.4302	Droplet 117	12.8571	Droplet 117	21.6952
							Droplet 118	1.38228	Droplet 118	6.32018	Droplet 118	4.09152	Droplet 118	43.3326	Droplet 118	11.1902	Droplet 118	50.3337
							Droplet 119	1.37291	Droplet 119	3.25371	Droplet 119	3.49132	Droplet 119	22.4812	Droplet 119	11.1856	Droplet 119	48.4582
							Droplet 120	1.46211	Droplet 120	8.05989	Droplet 120	4.68239	Droplet 120	18.2323	Droplet 120	15.0669	Droplet 120	53.4654
							Droplet 121	1.40278	Droplet 121	4.53799	Droplet 121	4.23973	Droplet 121	28.1528	Droplet 121	10.9041	Droplet 121	21.6129
							Droplet 122	1.3745	Droplet 122	4.4624	Droplet 122	3.96085	Droplet 122	17.377	Droplet 122	12.8376	Droplet 122	64.9774
							Droplet 123	1.50728	Droplet 123	4.03965	Droplet 123	4.12509	Droplet 123	16.7308	Droplet 123	11.169	Droplet 123	23.5086
							Droplet 124	1.55032	Droplet 124	6.53481	Droplet 124	4.1132	Droplet 124	13.7971	Droplet 124	16.1892	Droplet 124	26.7903
							Droplet 125	1.5067	Droplet 125	5.42082	Droplet 125	3.54543	Droplet 125	38.0029	Droplet 125	10.4371	Droplet 125	28.6275
							Droplet 126	1.49403	Droplet 126	5.69994	Droplet 126	4.60796	Droplet 126	11.1763	Droplet 126	9.90666	Droplet 126	93.1043
							Droplet 127	1.37684	Droplet 127	5.28769	Droplet 127	3.38811	Droplet 127	11.148	Droplet 127	14.04	Droplet 127	75.5823
							Droplet 128	1.51693	Droplet 128	7.28805	Droplet 128	3.6256	Droplet 128	17.1676	Droplet 128	11.4827	Droplet 128	73.2295
							Droplet 129	1.34797	Droplet 129	4.01656	Droplet 129	3.52762	Droplet 129	20.1149	Droplet 129	15.3004	Droplet 129	48.2764
							Droplet 130	1.41535	Droplet 130	7.76376	Droplet 130	4.25525	Droplet 130	11.7006	Droplet 130	15.1058	Droplet 130	75.907
							Droplet 131	1.50659	Droplet 131	5.20973	Droplet 131	4.18197	Droplet 131	14.9587	Droplet 131	14.2009	Droplet 131	28.152
							Droplet 132	1.55384	Droplet 132	3.57474	Droplet 132	4.67047	Droplet 132	12.0223	Droplet 132	14.159	Droplet 132	73.9346
							Droplet 133	1.42612	Droplet 133	4.05195	Droplet 133	3.95121	Droplet 133	24.4761	Droplet 133	14.0752	Droplet 133	41.9184
							Droplet 134	1.5723	Droplet 134	4.72934	Droplet 134	3.80824	Droplet 134	14.3953	Droplet 134	15.928	Droplet 134	82.9177
							Droplet 135	1.45905	Droplet 135	8.019	Droplet 135	3.92606	Droplet 135	24.6291	Droplet 135	10.565	Droplet 135	71.3289
							Droplet 136	1.55882	Droplet 136	6.20642	Droplet 136	4.19054	Droplet 136	28.5858	Droplet 136	15.471	Droplet 136	32.9385
							Droplet 137	1.35299	Droplet 137	9.95415	Droplet 137	3.95281	Droplet 137	29.1355	Droplet 137	10.0745	Droplet 137	47.7173
							Droplet 138	1.52321	Droplet 138	2.85711	Droplet 138	4.24592	Droplet 138	16.5988	Droplet 138	15.4295	Droplet 138	40.9787
							Droplet 139	1.42183	Droplet 139	3.52708	Droplet 139	3.54097	Droplet 139	41.1136	Droplet 139	12.2981	Droplet 139	48.9964
							Droplet 140	1.47505	Droplet 140	3.9311	Droplet 140	4.10184	Droplet 140	27.7933	Droplet 140	16.8744	Droplet 140	46.781
							Droplet 141	1.53714	Droplet 141	3.27322	Droplet 141	3.86988	Droplet 141	17.3511	Droplet 141	10.5399	Droplet 141	80.0354
							Droplet 142	1.466	Droplet 142	5.5582	Droplet 142	3.89837	Droplet 142	16.5893	Droplet 142	13.8139	Droplet 142	80.9232
							Droplet 143	1.47022	Droplet 143	3.40052	Droplet 143	4.37569	Droplet 143	47.4553	Droplet 143	10.5934	Droplet 143	40.1985
							Droplet 144	1.35869	Droplet 144	3.6659	Droplet 144	3.33284	Droplet 144	37.5678	Droplet 144	13.1932	Droplet 144	45.136
							Droplet 145	1.36893	Droplet 145	6.37273	Droplet 145	3.76136	Droplet 145	13.4391	Droplet 145	16.9173	Droplet 145	34.306
							Droplet 146	1.48157	Droplet 146	8.28974	Droplet 146	3.55989	Droplet 146	18.3984	Droplet 146	13.2814	Droplet 146	52.3308
							Droplet 147	1.3854	Droplet 147	3.37457	Droplet 147	4.54344	Droplet 147	35.1314	Droplet 147	12.2362	Droplet 147	45.2086
							Droplet 148	1.4681	Droplet 148	3.58889	Droplet 148	3.78229	Droplet 148	15.8468	Droplet 148	10.4935	Droplet 148	29.9125
							Droplet 149	1.41133	Droplet 149	7.99216	Droplet 149	4.0005	Droplet 149	15.0092	Droplet 149	15.3444	Droplet 149	28.383
							Droplet 150	1.47935	Droplet 150	3.5118	Droplet 150	4.43239	Droplet 150	14.1899	Droplet 150	15.0207	Droplet 150	33.5983
							Droplet 151	1.46656	Droplet 151	3.03731	Droplet 151	4.19116	Droplet 151	25.4171	Droplet 151	14.1342	Droplet 151	71.4154
							Droplet 152	1.51051	Droplet 152	3.26887	Droplet 152	4.06115	Droplet 152	10.9387	Droplet 152	11.2212	Droplet 152	44.0857
							Droplet 153	1.45324	Droplet 153	4.73823	Droplet 153	4.49803	Droplet 153	11.9477	Droplet 153	11.9268	Droplet 153	23.5458
							Droplet 154	1.47099	Droplet 154	7.18313	Droplet 154	3.55295	Droplet 154	16.1481	Droplet 154	14.5414	Droplet 154	24.7109
							Droplet 155	1.44122	Droplet 155	3.04408	Droplet 155	3.97298	Droplet 155	18.9503	Droplet 155	11.2586	Droplet 155	31.5529
							Droplet 156	1.3847	Droplet 156	2.79349	Droplet 156	4.72166	Droplet 156	12.4921	Droplet 156	16.3378	Droplet 156	81.6385
							Droplet 157	1.47452	Droplet 157	6.20524	Droplet 157	3.35416	Droplet 157	46.1738	Droplet 157	10.6758	Droplet 157	29.5998
							Droplet 158	1.42946	Droplet 158	10.1147	Droplet 158	3.91159	Droplet 158	23.9459	Droplet 158	11.5984	Droplet 158	65.951
							Droplet 159	1.34918	Droplet 159	2.8211	Droplet 159	4.25984	Droplet 159	18.687	Droplet 159	14.1657	Droplet 159	32.8627
							Droplet 160	1.48089	Droplet 160	5.29474	Droplet 160	3.82581	Droplet 160	13.4498	Droplet 160	14.5297	Droplet 160	33.3471
							Droplet 161	1.39436	Droplet 161	4.17871	Droplet 161	3.95741	Droplet 161	21.466	Droplet 161	15.7826	Droplet 161	30.5485
							Droplet 162	1.51068	Droplet 162	3.76958	Droplet 162	3.64554	Droplet 162	15.8235	Droplet 162	13.2048	Droplet 162	47.2025
							Droplet 163	1.36906	Droplet 163	4.91641	Droplet 163	4.51037	Droplet 163	14.8688	Droplet 163	13.0846	Droplet 163	52.5777
							Droplet 164	1.50714	Droplet 164	4.83058	Droplet 164	4.28909	Droplet 164	28.5187	Droplet 164	14.026	Droplet 164	48.2319
							Droplet 165	1.47921	Droplet 165	2.81277	Droplet 165	3.88046	Droplet 165	28.1884	Droplet 165	16.4435	Droplet 165	26.7444
							Droplet 166	1.46639	Droplet 166	3.25496	Droplet 166	3.59983	Droplet 166	13.1	Droplet 166	11.1941	Droplet 166	83.1561
							Droplet 167	1.43349	Droplet 167	4.25531	Droplet 167	4.41472	Droplet 167	38.7068	Droplet 167	14.1858	Droplet 167	28.6905
							Droplet 168	1.36371	Droplet 168	3.38411	Droplet 168	3.88147	Droplet 168	13.145	Droplet 168	12.3083	Droplet 168	75.4422
							Droplet 169	1.36732	Droplet 169	3.01166	Droplet 169	3.61931	Droplet 169	12.6594	Droplet 169	14.5102	Droplet 169	46.6309
							Droplet 170	1.48087	Droplet 170	2.88178	Droplet 170	3.50659	Droplet 170	41.5842	Droplet 170	14.0504	Droplet 170	28.5497
							Droplet 171	1.42431	Droplet 171	6.14142	Droplet 171	3.81355	Droplet 171	22.5117	Droplet 171	11.7032	Droplet 171	51.7892
							Droplet 172	1.47418	Droplet 172	8.65548	Droplet 172	3.73095	Droplet 172	39.929	Droplet 172	15.1304	Droplet 172	73.2057
							Droplet 173	1.44069	Droplet 173	4.39291	Droplet 173	4.23156	Droplet 173	18.2018	Droplet 173	13.7465	Droplet 173	27.3643
							Droplet 174	1.4143	Droplet 174	3.31123	Droplet 174	3.44828	Droplet 174	22.0517	Droplet 174	14.0352	Droplet 174	43.1668
							Droplet 175	1.35691	Droplet 175	8.11286	Droplet 175	4.07804	Droplet 175	33.6884	Droplet 175	15.9664	Droplet 175	82.9979
							Droplet 176	1.44524	Droplet 176	3.85801	Droplet 176	3.5601	Droplet 176	14.4363	Droplet 176	11.4371	Droplet 176	21.7258
							Droplet 177	1.40794	Droplet 177	4.31175	Droplet 177	3.65043	Droplet 177	35.9646	Droplet 177	14.6053	Droplet 177	25.2338
							Droplet 178	1.39362	Droplet 178	3.19648	Droplet 178	4.3012	Droplet 178	13.9484	Droplet 178	14.4059	Droplet 178	33.5645
							Droplet 179	1.45963	Droplet 179	2.60516	Droplet 179	4.37552	Droplet 179	24.8564	Droplet 179	15.6089	Droplet 179	51.8985
							Droplet 180	1.35665	Droplet 180	3.70841	Droplet 180	3.90888	Droplet 180	12.3824	Droplet 180	14.3877	Droplet 180	41.9594
							Droplet 181	1.48621	Droplet 181	3.04038	Droplet 181	4.13852	Droplet 181	12.627	Droplet 181	10.2173	Droplet 181	45.1432
							Droplet 182	1.45387	Droplet 182	3.88389	Droplet 182	4.4848	Droplet 182	17.6096	Droplet 182	11.1988	Droplet 182	22.6476
							Droplet 183	1.46518	Droplet 183	3.99917	Droplet 183	4.25692	Droplet 183	13.7254	Droplet 183	11.768	Droplet 183	85.9462
							Droplet 184	1.43696	Droplet 184	8.70459	Droplet 184	4.03163	Droplet 184	31.3498	Droplet 184	12.0201	Droplet 184	56.538
							Droplet 185	1.39896	Droplet 185	3.79443	Droplet 185	3.53794	Droplet 185	20.2476	Droplet 185	14.2681	Droplet 185	30.3741
							Droplet 186	1.42202	Droplet 186	8.56749	Droplet 186	4.49696	Droplet 186	18.1895	Droplet 186	13.2937	Droplet 186	56.7566
							Droplet 187	1.3837	Droplet 187	4.76766	Droplet 187	4.33398	Droplet 187	27.6358	Droplet 187	14.3778	Droplet 187	45.2287
							Droplet 188	1.42769	Droplet 188	5.71595	Droplet 188	3.28199	Droplet 188	25.1359	Droplet 188	11.7014	Droplet 188	62.7852
							Droplet 189	1.41418	Droplet 189	9.58221	Droplet 189	4.29945	Droplet 189	35.3686	Droplet 189	14.887	Droplet 189	24.9543
							Droplet 190	1.33364	Droplet 190	10.0077	Droplet 190	4.04508	Droplet 190	26.6589	Droplet 190	16.2771	Droplet 190	22.6049
							Droplet 191	1.44049	Droplet 191	4.38233	Droplet 191	3.96584	Droplet 191	27.9317	Droplet 191	12.5189	Droplet 191	75.5384
							Droplet 192	1.4261	Droplet 192	5.08845	Droplet 192	3.52662	Droplet 192	13.2563	Droplet 192	15.1336	Droplet 192	84.424
							Droplet 193	1.44747	Droplet 193	3.50874	Droplet 193	4.30019	Droplet 193	24.5933	Droplet 193	13.4521	Droplet 193	18.0646
							Droplet 194	1.38148	Droplet 194	2.90871	Droplet 194	3.40713	Droplet 194	11.8536	Droplet 194	12.2645	Droplet 194	79.0063
							Droplet 195	1.34905	Droplet 195	5.64686	Droplet 195	4.53233	Droplet 195	26.6143	Droplet 195	13.7969	Droplet 195	61.9319
							Droplet 196	1.52306	Droplet 196	2.94265	Droplet 196	3.33985	Droplet 196	34.2291	Droplet 196	10.8513	Droplet 196	42.9504
							Droplet 197	1.58439	Droplet 197	3.04435	Droplet 197	3.56903	Droplet 197	12.1952	Droplet 197	11.5853	Droplet 197	60.6608
							Droplet 198	1.65392	Droplet 198	5.24621	Droplet 198	4.17797	Droplet 198	21.6108	Droplet 198	11.0813	Droplet 198	30.3855
							Droplet 199	1.58417	Droplet 199	4.38679	Droplet 199	3.98888	Droplet 199	30.5107	Droplet 199	13.1228	Droplet 199	40.5811
							Droplet 200	1.59434	Droplet 200	5.77143	Droplet 200	3.53041	Droplet 200	13.6758	Droplet 200	10.4364	Droplet 200	27.603
							Droplet 201	1.58707	Droplet 201	3.17742	Droplet 201	4.34358	Droplet 201	26.0749	Droplet 201	10.8081	Droplet 201	23.8163
							Droplet 202	1.56319	Droplet 202	5.33793	Droplet 202	3.79469	Droplet 202	13.6828	Droplet 202	14.1499	Droplet 202	22.6968
							Droplet 203	1.6498	Droplet 203	4.40795	Droplet 203	3.9663	Droplet 203	16.757	Droplet 203	11.8536	Droplet 203	45.318
							Droplet 204	1.61416	Droplet 204	2.76452	Droplet 204	4.21157	Droplet 204	26.8619	Droplet 204	11.0244	Droplet 204	51.9906
							Droplet 205	1.62668	Droplet 205	3.02025	Droplet 205	3.47447	Droplet 205	24.5687	Droplet 205	12.1813	Droplet 205	55.0854
							Droplet 206	1.65417	Droplet 206	5.83174	Droplet 206	4.20451	Droplet 206	8.0409	Droplet 206	11.8559	Droplet 206	27.7617
							Droplet 207	1.65066	Droplet 207	4.27804	Droplet 207	3.39562	Droplet 207	14.2176	Droplet 207	13.5084	Droplet 207	50.1929
							Droplet 208	1.63078	Droplet 208	2.74162	Droplet 208	3.47593	Droplet 208	11.9586	Droplet 208	12.252	Droplet 208	29.5557
							Droplet 209	1.60351	Droplet 209	5.23402	Droplet 209	3.31298	Droplet 209	25.9542	Droplet 209	12.1169	Droplet 209	20.7718
							Droplet 210	1.52537	Droplet 210	5.2736	Droplet 210	4.08303	Droplet 210	50.0156	Droplet 210	13.4529	Droplet 210	35.545
							Droplet 211	1.54341	Droplet 211	4.97877	Droplet 211	3.44592	Droplet 211	15.146	Droplet 211	12.2906	Droplet 211	64.2
							Droplet 212	1.5523	Droplet 212	4.63934	Droplet 212	3.41568	Droplet 212	26.7838	Droplet 212	10.7619	Droplet 212	26.5691
							Droplet 213	1.51866	Droplet 213	3.5092	Droplet 213	4.02551	Droplet 213	43.1096	Droplet 213	14.9033	Droplet 213	34.5569
							Droplet 214	1.6657	Droplet 214	4.73086	Droplet 214	3.53735	Droplet 214	11.3003	Droplet 214	11.0556	Droplet 214	47.9322
							Droplet 215	1.57997	Droplet 215	3.56188	Droplet 215	3.77909	Droplet 215	16.3502	Droplet 215	15.3104	Droplet 215	42.0743
							Droplet 216	1.56915	Droplet 216	3.64566	Droplet 216	3.69898	Droplet 216	22.5609	Droplet 216	12.6359	Droplet 216	63.2477
							Droplet 217	1.61756	Droplet 217	4.24351	Droplet 217	4.03592	Droplet 217	13.497	Droplet 217	10.5827	Droplet 217	55.6426
							Droplet 218	1.64412	Droplet 218	6.49913	Droplet 218	3.98523	Droplet 218	28.2152	Droplet 218	15.2737	Droplet 218	48.4627
							Droplet 219	1.61594	Droplet 219	4.01573	Droplet 219	3.68437	Droplet 219	14.5613	Droplet 219	14.9992	Droplet 219	57.3606
							Droplet 220	1.65269	Droplet 220	5.23122	Droplet 220	3.82821	Droplet 220	12.6071	Droplet 220	14.9065	Droplet 220	24.5359
							Droplet 221	1.61312	Droplet 221	7.26729	Droplet 221	3.5182	Droplet 221	44.4809	Droplet 221	11.5709	Droplet 221	51.3246
							Droplet 222	1.59082	Droplet 222	4.34079	Droplet 222	3.5224	Droplet 222	19.6547	Droplet 222	11.4249	Droplet 222	29.2912
							Droplet 223	1.5613	Droplet 223	4.53089	Droplet 223	3.7241	Droplet 223	13.9097	Droplet 223	10.789	Droplet 223	34.7949
							Droplet 224	1.59189	Droplet 224	3.47396	Droplet 224	3.76746	Droplet 224	43.2357	Droplet 224	11.6058	Droplet 224	77.4689
							Droplet 225	1.588	Droplet 225	5.5975	Droplet 225	3.47978	Droplet 225	15.3376	Droplet 225	15.4205	Droplet 225	26.2653
							Droplet 226	1.62627	Droplet 226	8.11418	Droplet 226	3.21942	Droplet 226	23.9912	Droplet 226	14.7896	Droplet 226	35.1726
							Droplet 227	1.58945	Droplet 227	5.2971	Droplet 227	4.35682	Droplet 227	34.1943	Droplet 227	13.6079	Droplet 227	54.387
							Droplet 228	1.6145	Droplet 228	5.79088	Droplet 228	4.40326	Droplet 228	22.9464	Droplet 228	13.2685	Droplet 228	51.3712
							Droplet 229	1.57212	Droplet 229	7.12099	Droplet 229	3.85913	Droplet 229	22.8158	Droplet 229	14.5918	Droplet 229	40.0604
							Droplet 230	1.55716	Droplet 230	5.29364	Droplet 230	4.39859	Droplet 230	17.95	Droplet 230	14.7346	Droplet 230	60.5277
							Droplet 231	1.63641	Droplet 231	4.55792	Droplet 231	3.55494	Droplet 231	34.5135	Droplet 231	11.2392	Droplet 231	44.6092
							Droplet 232	1.644	Droplet 232	5.73111	Droplet 232	4.09468	Droplet 232	20.0335	Droplet 232	15.6549	Droplet 232	47.9112
							Droplet 233	1.57799	Droplet 233	4.40496	Droplet 233	3.69979	Droplet 233	16.9097	Droplet 233	10.4829	Droplet 233	43.3095
							Droplet 234	1.57934	Droplet 234	6.68748	Droplet 234	3.4694	Droplet 234	12.3224	Droplet 234	10.4577	Droplet 234	57.8904
							Droplet 235	1.52375	Droplet 235	6.41882	Droplet 235	3.5481	Droplet 235	17.2509	Droplet 235	13.6249	Droplet 235	25.6453
							Droplet 236	1.6789	Droplet 236	3.64596	Droplet 236	3.48682	Droplet 236	14.4357	Droplet 236	12.8488	Droplet 236	26.346
							Droplet 237	1.57314	Droplet 237	6.97899	Droplet 237	3.79371	Droplet 237	11.9846	Droplet 237	14.0884	Droplet 237	17.3459
							Droplet 238	1.57976	Droplet 238	5.05363	Droplet 238	3.80934	Droplet 238	10.1819	Droplet 238	11.9579	Droplet 238	78.9781
							Droplet 239	1.5924	Droplet 239	8.61478	Droplet 239	4.22436	Droplet 239	20.3257	Droplet 239	11.6984	Droplet 239	27.5965
							Droplet 240	1.60006	Droplet 240	8.10935	Droplet 240	3.52669	Droplet 240	27.3742	Droplet 240	15.0824	Droplet 240	38.3697
							Droplet 241	1.61847	Droplet 241	3.68	Droplet 241	3.84378	Droplet 241	13.9768	Droplet 241	13.8025	Droplet 241	40.871
							Droplet 242	1.61257	Droplet 242	7.93046	Droplet 242	4.6233	Droplet 242	37.0032	Droplet 242	13.703	Droplet 242	69.9728
							Droplet 243	1.56714	Droplet 243	5.1157	Droplet 243	4.4263	Droplet 243	21.0377	Droplet 243	11.0252	Droplet 243	20.2524
							Droplet 244	1.61424	Droplet 244	5.02184	Droplet 244	3.46296	Droplet 244	17.9345	Droplet 244	12.2869	Droplet 244	52.3288
							Droplet 245	1.54051	Droplet 245	6.08476	Droplet 245	4.05195	Droplet 245	20.936	Droplet 245	15.4684	Droplet 245	46.4674
							Droplet 246	1.5879	Droplet 246	3.87451	Droplet 246	4.04041	Droplet 246	19.3787	Droplet 246	13.1858	Droplet 246	22.4584
							Droplet 247	1.65748	Droplet 247	5.88089	Droplet 247	4.15358	Droplet 247	18.4568	Droplet 247	11.1611	Droplet 247	35.053
							Droplet 248	1.63515	Droplet 248	5.32449	Droplet 248	4.3863	Droplet 248	15.104	Droplet 248	12.7558	Droplet 248	32.157
							Droplet 249	1.67821	Droplet 249	5.22752	Droplet 249	4.69254	Droplet 249	10.8598	Droplet 249	10.1133	Droplet 249	29.837
							Droplet 250	1.6495	Droplet 250	5.65985	Droplet 250	3.48852	Droplet 250	14.7018	Droplet 250	10.1476	Droplet 250	39.0406
							Droplet 251	1.58521	Droplet 251	6.40905	Droplet 251	4.31051	Droplet 251	28.8609	Droplet 251	11.8273	Droplet 251	51.6622
							Droplet 252	1.63156	Droplet 252	3.61138	Droplet 252	4.56723	Droplet 252	15.0453	Droplet 252	13.9019	Droplet 252	31.2544
							Droplet 253	1.59044	Droplet 253	4.57229	Droplet 253	4.40312	Droplet 253	20.2415	Droplet 253	15.0004	Droplet 253	26.9956
							Droplet 254	1.60842	Droplet 254	4.85693	Droplet 254	4.0997	Droplet 254	35.2091	Droplet 254	16.318	Droplet 254	28.3923
							Droplet 255	1.55799	Droplet 255	3.8176	Droplet 255	4.11138	Droplet 255	22.6895	Droplet 255	10.0934	Droplet 255	49.21
							Droplet 256	1.62531	Droplet 256	4.98869	Droplet 256	4.5223	Droplet 256	18.3112	Droplet 256	10.8344	Droplet 256	25.6034
							Droplet 257	1.61337	Droplet 257	3.96922	Droplet 257	3.68479	Droplet 257	34.0677	Droplet 257	13.0826	Droplet 257	52.6403
							Droplet 258	1.54438	Droplet 258	4.30579	Droplet 258	4.00061	Droplet 258	11.9388	Droplet 258	12.812	Droplet 258	29.9801
							Droplet 259	1.52689	Droplet 259	5.4771	Droplet 259	3.78723	Droplet 259	14.4061	Droplet 259	14.194	Droplet 259	40.4123
							Droplet 260	1.60145	Droplet 260	6.25425	Droplet 260	3.45175	Droplet 260	26.2509	Droplet 260	14.1121	Droplet 260	47.9025
							Droplet 261	1.54477	Droplet 261	5.69816	Droplet 261	3.82854	Droplet 261	21.7437	Droplet 261	12.5189	Droplet 261	67.6494
							Droplet 262	1.6123	Droplet 262	5.88791	Droplet 262	3.90421	Droplet 262	10.0823	Droplet 262	14.3978	Droplet 262	45.4981
							Droplet 263	1.64129	Droplet 263	3.79728	Droplet 263	3.76963	Droplet 263	35.3561	Droplet 263	13.2548	Droplet 263	31.3883
							Droplet 264	1.59745	Droplet 264	3.84974	Droplet 264	4.3397	Droplet 264	26.2809	Droplet 264	13.5853	Droplet 264	56.7479
							Droplet 265	1.66301	Droplet 265	6.10984	Droplet 265	3.58312	Droplet 265	13.5179	Droplet 265	14.1959	Droplet 265	71.0775
							Droplet 266	1.56663	Droplet 266	5.9749	Droplet 266	3.89961	Droplet 266	17.7491	Droplet 266	14.3522	Droplet 266	58.6275
							Droplet 267	1.5906	Droplet 267	5.81882	Droplet 267	3.6731	Droplet 267	14.0797	Droplet 267	15.4055	Droplet 267	65.6662
							Droplet 268	1.59309	Droplet 268	5.70364	Droplet 268	4.2698	Droplet 268	12.7037	Droplet 268	10.2165	Droplet 268	26.4218
							Droplet 269	1.53123	Droplet 269	3.77469	Droplet 269	4.46096	Droplet 269	32.7613	Droplet 269	11.9399	Droplet 269	26.2408
							Droplet 270	1.65673	Droplet 270	3.92094	Droplet 270	4.50932	Droplet 270	39.834	Droplet 270	14.7073	Droplet 270	25.2212
							Droplet 271	1.54316	Droplet 271	4.23872	Droplet 271	4.01173	Droplet 271	37.0986	Droplet 271	14.0936	Droplet 271	45.7816
							Droplet 272	1.52541	Droplet 272	4.98685	Droplet 272	4.44727	Droplet 272	11.4796	Droplet 272	11.3997	Droplet 272	38.8679
							Droplet 273	1.57789	Droplet 273	4.79539	Droplet 273	4.13012	Droplet 273	27.7308	Droplet 273	15.717	Droplet 273	37.5968
							Droplet 274	1.57163	Droplet 274	6.89482	Droplet 274	4.48151	Droplet 274	10.255	Droplet 274	11.193	Droplet 274	57.5443
							Droplet 275	1.56052	Droplet 275	4.59383	Droplet 275	4.22249	Droplet 275	35.0213	Droplet 275	10.8502	Droplet 275	53.935
							Droplet 276	1.55988	Droplet 276	4.41183	Droplet 276	3.78914	Droplet 276	12.3852	Droplet 276	14.1622	Droplet 276	77.1333
							Droplet 277	1.55947	Droplet 277	5.94349	Droplet 277	3.57869	Droplet 277	13.838	Droplet 277	14.875	Droplet 277	33.4365
							Droplet 278	1.52714	Droplet 278	4.94895	Droplet 278	4.04356	Droplet 278	31.556	Droplet 278	10.8385	Droplet 278	35.4964
							Droplet 279	1.58307	Droplet 279	7.3444	Droplet 279	4.76076	Droplet 279	27.8957	Droplet 279	10.3508	Droplet 279	33.2103
							Droplet 280	1.54398	Droplet 280	3.93707	Droplet 280	4.2535	Droplet 280	26.5657	Droplet 280	13.6715	Droplet 280	72.2115
							Droplet 281	1.55965	Droplet 281	5.85694	Droplet 281	3.64014	Droplet 281	15.3409	Droplet 281	15.1789	Droplet 281	55.9583
							Droplet 282	1.52414	Droplet 282	3.7257	Droplet 282	4.18274	Droplet 282	47.1148	Droplet 282	14.4965	Droplet 282	34.9317
							Droplet 283	1.5807	Droplet 283	7.94769	Droplet 283	3.57876	Droplet 283	21.398	Droplet 283	15.7043	Droplet 283	55.7785
							Droplet 284	1.53503	Droplet 284	4.41431	Droplet 284	3.61638	Droplet 284	23.8486	Droplet 284	11.2137	Droplet 284	22.8494
							Droplet 285	1.53971	Droplet 285	4.35268	Droplet 285	3.91079	Droplet 285	22.3815	Droplet 285	14.5094	Droplet 285	56.28
							Droplet 286	1.55285	Droplet 286	5.49043	Droplet 286	3.69562	Droplet 286	22.8086	Droplet 286	12.455	Droplet 286	97.2769
							Droplet 287	1.56796	Droplet 287	4.39364	Droplet 287	4.75235	Droplet 287	28.998	Droplet 287	12.6153	Droplet 287	102.831
							Droplet 288	1.55071	Droplet 288	5.04709	Droplet 288	4.34867	Droplet 288	12.7178	Droplet 288	14.7951	Droplet 288	55.0483
							Droplet 289	1.47315	Droplet 289	6.14905	Droplet 289	3.90099	Droplet 289	16.9974	Droplet 289	11.2874	Droplet 289	63.5521
							Droplet 290	1.56321	Droplet 290	5.23581	Droplet 290	3.49501	Droplet 290	33.5753	Droplet 290	10.9892	Droplet 290	52.7801
							Droplet 291	1.57246	Droplet 291	3.9553	Droplet 291	4.43698	Droplet 291	29.7209	Droplet 291	16.2727	Droplet 291	87.267
							Droplet 292	1.61538	Droplet 292	3.9823	Droplet 292	4.0754	Droplet 292	18.0963	Droplet 292	16.2916	Droplet 292	86.2823
							Droplet 293	1.50276	Droplet 293	5.55626	Droplet 293	4.50187	Droplet 293	21.4712	Droplet 293	14.2216	Droplet 293	73.91
							Droplet 294	1.56463	Droplet 294	6.73539	Droplet 294	3.77065	Droplet 294	23.4892	Droplet 294	12.7892	Droplet 294	87.4283
							Droplet 295	1.52131	Droplet 295	6.2587	Droplet 295	3.70425	Droplet 295	12.741	Droplet 295	12.6548	Droplet 295	51.9456
							Droplet 296	1.48991	Droplet 296	6.52165	Droplet 296	4.17818	Droplet 296	25.2571	Droplet 296	13.0716	Droplet 296	92.2565
							Droplet 297	1.55047	Droplet 297	4.59944	Droplet 297	3.99035	Droplet 297	12.0882	Droplet 297	11.1125	Droplet 297	60.5877
							Droplet 298	1.60412	Droplet 298	4.94388	Droplet 298	3.86014	Droplet 298	32.2368	Droplet 298	10.8855	Droplet 298	80.5535
							Droplet 299	1.61875	Droplet 299	4.11781	Droplet 299	4.32686	Droplet 299	10.1902	Droplet 299	11.3561	Droplet 299	65.3967
							Droplet 300	1.57418	Droplet 300	6.7447	Droplet 300	3.82263	Droplet 300	13.0231	Droplet 300	15.0402	Droplet 300	64.7258
							Droplet 301	1.6037	Droplet 301	4.43282	Droplet 301	4.5641	Droplet 301	17.773	Droplet 301	10.756	Droplet 301	72.1001
							Droplet 302	1.53485	Droplet 302	5.8127	Droplet 302	3.56563	Droplet 302	10.1737	Droplet 302	11.2509	Droplet 302	82.4367
							Droplet 303	1.57748	Droplet 303	9.42919	Droplet 303	4.6765	Droplet 303	12.3256	Droplet 303	14.4524	Droplet 303	83.9708
							Droplet 304	1.5386	Droplet 304	4.61795	Droplet 304	3.87092	Droplet 304	14.4879	Droplet 304	13.4935	Droplet 304	61.8507
							Droplet 305	1.54202	Droplet 305	5.19592	Droplet 305	4.29167	Droplet 305	22.6124	Droplet 305	15.309	Droplet 305	67.3366
							Droplet 306	1.58028	Droplet 306	5.77875	Droplet 306	3.73337	Droplet 306	40.0751	Droplet 306	11.4754	Droplet 306	84.1185
							Droplet 307	1.53369	Droplet 307	5.34211	Droplet 307	4.84355	Droplet 307	13.0403	Droplet 307	10.3937	Droplet 307	72.7953
							Droplet 308	1.51874	Droplet 308	3.77685	Droplet 308	4.28177	Droplet 308	46.2004	Droplet 308	11.6357	Droplet 308	63.3217
							Droplet 309	1.54614	Droplet 309	3.84425	Droplet 309	4.44556	Droplet 309	22.567	Droplet 309	16.0715	Droplet 309	64.3634
							Droplet 310	1.53972	Droplet 310	5.16541	Droplet 310	4.70261	Droplet 310	13.4629	Droplet 310	17.23	Droplet 310	96.8538
							Droplet 311	1.53922	Droplet 311	5.44353	Droplet 311	4.41047	Droplet 311	11.9338	Droplet 311	16.5819	Droplet 311	60.5531
							Droplet 312	1.63979	Droplet 312	6.92096	Droplet 312	3.64933	Droplet 312	21.6314	Droplet 312	14.1357	Droplet 312	54.998
							Droplet 313	1.55009	Droplet 313	5.28632	Droplet 313	4.47431	Droplet 313	11.5849	Droplet 313	11.0342	Droplet 313	76.2741
							Droplet 314	1.50538	Droplet 314	4.79055	Droplet 314	4.2677	Droplet 314	13.7349	Droplet 314	13.7805	Droplet 314	87.7992
							Droplet 315	1.53452	Droplet 315	5.50453	Droplet 315	4.16112	Droplet 315	22.785	Droplet 315	12.7034	Droplet 315	68.7261
							Droplet 316	1.57931	Droplet 316	4.04627	Droplet 316	4.08831	Droplet 316	10.1157	Droplet 316	12.6865	Droplet 316	91.8432
							Droplet 317	1.60536	Droplet 317	3.77623	Droplet 317	4.21986	Droplet 317	19.1463	Droplet 317	10.9865	Droplet 317	71.1183
							Droplet 318	1.51259	Droplet 318	6.42607	Droplet 318	3.74309	Droplet 318	21.5226	Droplet 318	12.1298	Droplet 318	55.3793
							Droplet 319	1.51449	Droplet 319	4.17651	Droplet 319	3.80491	Droplet 319	13.6858	Droplet 319	14.5614	Droplet 319	61.2612
							Droplet 320	1.59067	Droplet 320	4.23915	Droplet 320	3.72477	Droplet 320	24.2465	Droplet 320	11.0811	Droplet 320	82.9469
							Droplet 321	1.58576	Droplet 321	4.5686	Droplet 321	3.938	Droplet 321	18.802	Droplet 321	12.4271	Droplet 321	91.0693
							Droplet 322	1.52968	Droplet 322	4.2094	Droplet 322	3.60371	Droplet 322	18.5477	Droplet 322	11.9966	Droplet 322	88.3018
							Droplet 323	1.65073	Droplet 323	6.40271	Droplet 323	3.72286	Droplet 323	21.0085	Droplet 323	14.5232	Droplet 323	87.1145
							Droplet 324	1.50125	Droplet 324	7.33621	Droplet 324	3.7452	Droplet 324	39.7464	Droplet 324	11.787	Droplet 324	55.2484
							Droplet 325	1.553	Droplet 325	6.36372	Droplet 325	4.70037	Droplet 325	36.4451	Droplet 325	13.8491	Droplet 325	64.5965
							Droplet 326	1.51898	Droplet 326	7.83503	Droplet 326	3.71292	Droplet 326	41.3762	Droplet 326	12.5968	Droplet 326	64.5849
							Droplet 327	1.60211	Droplet 327	4.1633	Droplet 327	3.67802	Droplet 327	32.0107	Droplet 327	10.1176	Droplet 327	73.4199
							Droplet 328	1.54886	Droplet 328	3.86513	Droplet 328	3.87516	Droplet 328	14.0627	Droplet 328	13.6926	Droplet 328	78.7486
							Droplet 329	1.67253	Droplet 329	4.29041	Droplet 329	4.29918	Droplet 329	36.5241	Droplet 329	11.1006	Droplet 329	64.3288
							Droplet 330	1.6326	Droplet 330	5.70741	Droplet 330	3.91121	Droplet 330	12.2435	Droplet 330	13.3778	Droplet 330	66.7397
							Droplet 331	1.56538	Droplet 331	5.12609	Droplet 331	4.14447	Droplet 331	10.1572	Droplet 331	13.2462	Droplet 331	80.6377
							Droplet 332	1.61197	Droplet 332	4.55607	Droplet 332	4.81059	Droplet 332	29.3137	Droplet 332	12.3398	Droplet 332	80.4882
							Droplet 333	1.54206	Droplet 333	8.13775	Droplet 333	3.83885	Droplet 333	21.0709	Droplet 333	12.2445	Droplet 333	78.4931
							Droplet 334	1.64442	Droplet 334	3.63401	Droplet 334	4.5081	Droplet 334	20.644	Droplet 334	11.4213	Droplet 334	70.9958
							Droplet 335	1.55078	Droplet 335	6.96322	Droplet 335	4.31119	Droplet 335	24.2581	Droplet 335	11.6093	Droplet 335	91.1057
							Droplet 336	1.59903	Droplet 336	5.41347	Droplet 336	4.08381	Droplet 336	11.1109	Droplet 336	14.5165	Droplet 336	90.9328
							Droplet 337	1.57337	Droplet 337	3.84877	Droplet 337	4.30796	Droplet 337	21.5545	Droplet 337	17.1517	Droplet 337	61.3102
							Droplet 338	1.5203	Droplet 338	5.56991	Droplet 338	4.00597	Droplet 338	26.7375	Droplet 338	12.4786	Droplet 338	76.3257
							Droplet 339	1.57972	Droplet 339	4.1874	Droplet 339	4.7647	Droplet 339	9.9064	Droplet 339	12.1037	Droplet 339	82.8817
							Droplet 340	1.52266	Droplet 340	5.23372	Droplet 340	4.4011	Droplet 340	20.9642	Droplet 340	9.93411	Droplet 340	88.6788
							Droplet 341	1.50289	Droplet 341	3.78979	Droplet 341	4.50759	Droplet 341	14.8079	Droplet 341	11.1501	Droplet 341	89.516
							Droplet 342	1.60616	Droplet 342	4.22661	Droplet 342	4.65229	Droplet 342	8.96344	Droplet 342	14.7685	Droplet 342	59.426
							Droplet 343	1.53703	Droplet 343	3.80925	Droplet 343	4.79883	Droplet 343	36.9898	Droplet 343	16.2375	Droplet 343	76.3549
							Droplet 344	1.5137	Droplet 344	3.69954	Droplet 344	4.81323	Droplet 344	9.68348	Droplet 344	15.7151	Droplet 344	72.333
							Droplet 345	1.57916	Droplet 345	4.69072	Droplet 345	4.66873	Droplet 345	7.93259	Droplet 345	15.0049	Droplet 345	74.886
							Droplet 346	1.62119	Droplet 346	5.14738	Droplet 346	4.53933	Droplet 346	37.1498	Droplet 346	13.6315	Droplet 346	85.5663
							Droplet 347	1.59889	Droplet 347	5.7436	Droplet 347	4.20427	Droplet 347	26.5739	Droplet 347	15.5904	Droplet 347	65.691
							Droplet 348	1.62202	Droplet 348	6.70397	Droplet 348	4.36949	Droplet 348	8.93434	Droplet 348	12.4908	Droplet 348	57.8613
							Droplet 349	1.64681	Droplet 349	4.84521	Droplet 349	3.77717	Droplet 349	17.8404	Droplet 349	10.4197	Droplet 349	57.4976
							Droplet 350	1.54509	Droplet 350	4.80234	Droplet 350	4.77823	Droplet 350	11.634	Droplet 350	9.84254	Droplet 350	86.4686
							Droplet 351	1.52754	Droplet 351	5.33589	Droplet 351	4.69853	Droplet 351	11.906	Droplet 351	14.8266	Droplet 351	61.9254
							Droplet 352	1.6476	Droplet 352	3.74759	Droplet 352	3.82462	Droplet 352	20.3429	Droplet 352	14.2159	Droplet 352	64.814
							Droplet 353	1.60363	Droplet 353	4.04341	Droplet 353	3.99746	Droplet 353	28.7744	Droplet 353	14.7168	Droplet 353	72.2667
							Droplet 354	1.56337	Droplet 354	6.89853	Droplet 354	4.31124	Droplet 354	10.1524	Droplet 354	11.874	Droplet 354	74.0752
							Droplet 355	1.52111	Droplet 355	4.38984	Droplet 355	4.53256	Droplet 355	37.674	Droplet 355	10.8239	Droplet 355	62.149
							Droplet 356	1.6045	Droplet 356	5.38564	Droplet 356	4.02572	Droplet 356	40.907	Droplet 356	16.0609	Droplet 356	63.3809
							Droplet 357	1.56237	Droplet 357	5.19813	Droplet 357	4.01784	Droplet 357	55.1854	Droplet 357	17.0391	Droplet 357	59.4724
							Droplet 358	1.55659	Droplet 358	3.70949	Droplet 358	4.27774	Droplet 358	39.6897	Droplet 358	14.8518	Droplet 358	63.7807
							Droplet 359	1.53186	Droplet 359	4.32571	Droplet 359	4.47925	Droplet 359	35.647	Droplet 359	11.609	Droplet 359	74.0823
							Droplet 360	1.65949	Droplet 360	6.29544	Droplet 360	3.55362	Droplet 360	33.0356	Droplet 360	15.3892	Droplet 360	76.3663
							Droplet 361	1.59067	Droplet 361	4.20427	Droplet 361	4.59699	Droplet 361	36.3668	Droplet 361	16.0727	Droplet 361	58.313
							Droplet 362	1.62115	Droplet 362	5.47054	Droplet 362	3.96771	Droplet 362	46.8147	Droplet 362	11.9009	Droplet 362	75.7049
							Droplet 363	1.63922	Droplet 363	6.10109	Droplet 363	4.64103	Droplet 363	36.5738	Droplet 363	13.3474	Droplet 363	60.0105
							Droplet 364	1.64596	Droplet 364	4.19956	Droplet 364	3.93652	Droplet 364	33.5573	Droplet 364	13.1111	Droplet 364	60.823
							Droplet 365	1.60427	Droplet 365	4.65269	Droplet 365	4.47963	Droplet 365	54.9652	Droplet 365	14.641	Droplet 365	68.4612
							Droplet 366	1.59548	Droplet 366	6.37453	Droplet 366	3.52547	Droplet 366	34.0493	Droplet 366	10.841	Droplet 366	73.3746
							Droplet 367	1.67048	Droplet 367	5.99576	Droplet 367	4.72766	Droplet 367	43.7804	Droplet 367	11.5306	Droplet 367	75.4554
							Droplet 368	1.67897	Droplet 368	5.18007	Droplet 368	4.338	Droplet 368	45.9696	Droplet 368	10.7293	Droplet 368	68.1352
							Droplet 369	1.5058	Droplet 369	5.75542	Droplet 369	4.04743	Droplet 369	41.1674	Droplet 369	14.4792	Droplet 369	77.3129
							Droplet 370	1.69642	Droplet 370	3.6153	Droplet 370	4.40951	Droplet 370	42.0368	Droplet 370	14.1196	Droplet 370	72.5152
							Droplet 371	1.55332	Droplet 371	5.0023	Droplet 371	4.14039	Droplet 371	51.6141	Droplet 371	13.3015	Droplet 371	58.8473
							Droplet 372	1.52341	Droplet 372	5.23458	Droplet 372	4.42592	Droplet 372	61.7532	Droplet 372	15.3327	Droplet 372	58.4316
							Droplet 373	1.49375	Droplet 373	6.40061	Droplet 373	4.3848	Droplet 373	33.2208	Droplet 373	12.7718	Droplet 373	71.9379
							Droplet 374	1.68403	Droplet 374	4.34096	Droplet 374	4.1672	Droplet 374	47.6689	Droplet 374	10.5308	Droplet 374	69.8849
							Droplet 375	1.53346	Droplet 375	4.79385	Droplet 375	4.06506	Droplet 375	60.3991	Droplet 375	13.4594	Droplet 375	72.6236
							Droplet 376	1.55744	Droplet 376	3.58397	Droplet 376	4.64483	Droplet 376	47.7776	Droplet 376	10.2896	Droplet 376	72.9438
							Droplet 377	1.67536	Droplet 377	3.91057	Droplet 377	3.78365	Droplet 377	40.7434	Droplet 377	15.4492	Droplet 377	68.5107
							Droplet 378	1.6097	Droplet 378	5.90286	Droplet 378	4.15642	Droplet 378	41.1725	Droplet 378	12.4964	Droplet 378	56.7312
							Droplet 379	1.54653	Droplet 379	5.49094	Droplet 379	4.35314	Droplet 379	35.2556	Droplet 379	11.702	Droplet 379	74.9911
							Droplet 380	1.68827	Droplet 380	3.62293	Droplet 380	4.40467	Droplet 380	36.814	Droplet 380	10.2622	Droplet 380	75.2424
							Droplet 381	1.65984	Droplet 381	3.80063	Droplet 381	4.62321	Droplet 381	41.4416	Droplet 381	11.6728	Droplet 381	80.291
							Droplet 382	1.60254	Droplet 382	4.10884	Droplet 382	4.63495	Droplet 382	35.5662	Droplet 382	13.1669	Droplet 382	81.5387
							Droplet 383	1.61756	Droplet 383	4.25366	Droplet 383	3.65651	Droplet 383	39.5624	Droplet 383	13.6391	Droplet 383	71.8167
							Droplet 384	1.49969	Droplet 384	5.43393	Droplet 384	3.75851	Droplet 384	53.1332	Droplet 384	16.4011	Droplet 384	76.9589
							Droplet 385	1.56818	Droplet 385	3.52389	Droplet 385	3.89325	Droplet 385	44.4507	Droplet 385	10.3519	Droplet 385	60.6321
							Droplet 386	1.47106	Droplet 386	7.08394	Droplet 386	3.45917	Droplet 386	45.1183	Droplet 386	17.1846	Droplet 386	65.9626
							Droplet 387	1.53321	Droplet 387	3.87919	Droplet 387	3.92255	Droplet 387	43.4585	Droplet 387	13.7934	Droplet 387	74.8888
							Droplet 388	1.63764	Droplet 388	5.35097	Droplet 388	4.0114	Droplet 388	45.3227	Droplet 388	16.8184	Droplet 388	91.9105
							Droplet 389	1.54598	Droplet 389	6.32638	Droplet 389	3.76621	Droplet 389	36.3299	Droplet 389	11.7543	Droplet 389	102.805
							Droplet 390	1.44784	Droplet 390	4.12624	Droplet 390	4.16096	Droplet 390	36.0421	Droplet 390	12.6725	Droplet 390	80.15
							Droplet 391	1.53102	Droplet 391	4.34259	Droplet 391	3.89947	Droplet 391	54.2218	Droplet 391	13.2777	Droplet 391	79.934
							Droplet 392	1.48331	Droplet 392	3.20167	Droplet 392	3.41754	Droplet 392	42.4797	Droplet 392	12.7438	Droplet 392	79.9114
							Droplet 393	1.5066	Droplet 393	5.32959	Droplet 393	4.37433	Droplet 393	45.1553	Droplet 393	12.6322	Droplet 393	59.1945
							Droplet 394	1.58927	Droplet 394	5.04622	Droplet 394	4.60146	Droplet 394	50.6485	Droplet 394	13.7768	Droplet 394	64.0048
							Droplet 395	1.65942	Droplet 395	5.9439	Droplet 395	4.38981	Droplet 395	54.6484	Droplet 395	14.851	Droplet 395	82.6167
							Droplet 396	1.58102	Droplet 396	3.87381	Droplet 396	4.39421	Droplet 396	36.4868	Droplet 396	15.7703	Droplet 396	63.0689
							Droplet 397	1.4998	Droplet 397	5.64182	Droplet 397	4.29646	Droplet 397	41.0888	Droplet 397	16.0887	Droplet 397	63.7656
							Droplet 398	1.46885	Droplet 398	3.55307	Droplet 398	3.84544	Droplet 398	43.0205	Droplet 398	14.5241	Droplet 398	66.276
							Droplet 399	1.53073	Droplet 399	6.25358	Droplet 399	4.09505	Droplet 399	44.6422	Droplet 399	13.0067	Droplet 399	86.1487
							Droplet 400	1.57793	Droplet 400	4.72508	Droplet 400	3.68966	Droplet 400	54.7039	Droplet 400	14.1084	Droplet 400	84.5042
							Droplet 401	1.62763	Droplet 401	3.67716	Droplet 401	3.47298	Droplet 401	50.3547	Droplet 401	10.8979	Droplet 401	97.5282
							Droplet 402	1.47359	Droplet 402	2.86072	Droplet 402	3.76993	Droplet 402	39.7727	Droplet 402	10.0301	Droplet 402	89.7444
							Droplet 403	1.66697	Droplet 403	3.00426	Droplet 403	4.36079	Droplet 403	51.9115	Droplet 403	12.18	Droplet 403	79.842
							Droplet 404	1.50086	Droplet 404	3.09004	Droplet 404	4.12007	Droplet 404	38.6892	Droplet 404	11.8888	Droplet 404	91.6034
							Droplet 405	1.60803	Droplet 405	3.07423	Droplet 405	3.96973	Droplet 405	46.2131	Droplet 405	13.5337	Droplet 405	75.4017
							Droplet 406	1.51481	Droplet 406	3.27501	Droplet 406	4.69483	Droplet 406	45.1898	Droplet 406	9.99354	Droplet 406	109.227
							Droplet 407	1.58503	Droplet 407	3.7953	Droplet 407	3.75187	Droplet 407	41.9497	Droplet 407	12.8993	Droplet 407	56.6337
							Droplet 408	1.58447	Droplet 408	3.76662	Droplet 408	3.54399	Droplet 408	41.249	Droplet 408	12.0259	Droplet 408	64.9119
							Droplet 409	1.55453	Droplet 409	3.53939	Droplet 409	4.03453	Droplet 409	43.3096	Droplet 409	17.3795	Droplet 409	86.8163
							Droplet 410	1.58675	Droplet 410	2.95116	Droplet 410	4.44978	Droplet 410	33.711	Droplet 410	13.4119	Droplet 410	57.0438
							Droplet 411	1.61971	Droplet 411	6.48758	Droplet 411	3.84268	Droplet 411	54.3673	Droplet 411	12.5166	Droplet 411	92.8273
							Droplet 412	1.52487	Droplet 412	3.21127	Droplet 412	4.40189	Droplet 412	46.0889	Droplet 412	12.6645	Droplet 412	95.309
							Droplet 413	1.54979	Droplet 413	3.606	Droplet 413	4.17216	Droplet 413	37.4355	Droplet 413	12.8139	Droplet 413	72.5119
							Droplet 414	1.48123	Droplet 414	3.38402	Droplet 414	4.20959	Droplet 414	53.0875	Droplet 414	13.9742	Droplet 414	59.6231
							Droplet 415	1.49392	Droplet 415	4.44105	Droplet 415	3.45643	Droplet 415	42.6165	Droplet 415	14.8977	Droplet 415	85.0328
							Droplet 416	1.51874	Droplet 416	6.08343	Droplet 416	3.9307	Droplet 416	54.7138	Droplet 416	15.5978	Droplet 416	92.0145
							Droplet 417	1.59451	Droplet 417	5.20478	Droplet 417	4.62077	Droplet 417	59.8714	Droplet 417	11.1399	Droplet 417	64.092
							Droplet 418	1.55892	Droplet 418	5.50389	Droplet 418	4.60266	Droplet 418	51.4035	Droplet 418	10.6072	Droplet 418	103.689
							Droplet 419	1.53204	Droplet 419	6.02146	Droplet 419	4.15854	Droplet 419	51.0867	Droplet 419	14.0375	Droplet 419	97.3228
							Droplet 420	1.5062	Droplet 420	3.00795	Droplet 420	4.07095	Droplet 420	50.8627	Droplet 420	10.2282	Droplet 420	68.1887
							Droplet 421	1.50007	Droplet 421	6.77293	Droplet 421	4.15225	Droplet 421	37.1771	Droplet 421	11.5641	Droplet 421	77.9776
							Droplet 422	1.49746	Droplet 422	6.58192	Droplet 422	4.17164	Droplet 422	50.456	Droplet 422	15.7262	Droplet 422	77.2502
							Droplet 423	1.50749	Droplet 423	6.81162	Droplet 423	3.64239	Droplet 423	42.0678	Droplet 423	11.3351	Droplet 423	74.2663
							Droplet 424	1.59036	Droplet 424	3.01673	Droplet 424	4.02364	Droplet 424	46.7435	Droplet 424	11.1848	Droplet 424	87.4347
							Droplet 425	1.54394	Droplet 425	5.29007	Droplet 425	3.88095	Droplet 425	50.0603	Droplet 425	14.3552	Droplet 425	58.5187
							Droplet 426	1.56159	Droplet 426	5.44482	Droplet 426	3.71729	Droplet 426	51.6765	Droplet 426	14.9309	Droplet 426	70.6074
							Droplet 427	1.56734	Droplet 427	3.88232	Droplet 427	3.82232	Droplet 427	40.0085	Droplet 427	13.8145	Droplet 427	90.7256
							Droplet 428	1.58419	Droplet 428	2.65282	Droplet 428	3.44933	Droplet 428	38.6018	Droplet 428	10.1887	Droplet 428	58.7412
							Droplet 429	1.51097	Droplet 429	4.0798	Droplet 429	3.55324	Droplet 429	43.5706	Droplet 429	15.8186	Droplet 429	68.4344
							Droplet 430	1.53267	Droplet 430	3.46527	Droplet 430	4.22328	Droplet 430	39.9481	Droplet 430	10.2205	Droplet 430	64.134
							Droplet 431	1.49271	Droplet 431	5.70541	Droplet 431	3.90985	Droplet 431	48.8137	Droplet 431	10.9617	Droplet 431	55.5579
							Droplet 432	1.5135	Droplet 432	5.39477	Droplet 432	4.41643	Droplet 432	40.8475	Droplet 432	15.01	Droplet 432	73.1266
									Droplet 433	4.77301	Droplet 433	4.13816	Droplet 433	36.0169	Droplet 433	14.0647	Droplet 433	57.8808
									Droplet 434	3.81902	Droplet 434	4.00731	Droplet 434	43.5756	Droplet 434	15.72	Droplet 434	66.5913
									Droplet 435	5.9738	Droplet 435	3.71097	Droplet 435	48.3508	Droplet 435	12.8869	Droplet 435	69.9923
									Droplet 436	3.81256	Droplet 436	4.56438	Droplet 436	46.4384	Droplet 436	10.2421	Droplet 436	82.1315
									Droplet 437	4.92158	Droplet 437	4.59482	Droplet 437	42.8366	Droplet 437	10.7797	Droplet 437	72.1033
									Droplet 438	5.30396	Droplet 438	4.1766	Droplet 438	46.7826	Droplet 438	15.8001	Droplet 438	92.3856
									Droplet 439	5.93709	Droplet 439	3.29158	Droplet 439	39.1824	Droplet 439	13.9849	Droplet 439	76.9715
									Droplet 440	3.49982	Droplet 440	3.53391	Droplet 440	36.4462	Droplet 440	15.3096	Droplet 440	77.6484
									Droplet 441	5.25678	Droplet 441	3.29205	Droplet 441	35.7529	Droplet 441	13.6988	Droplet 441	80.2059
									Droplet 442	3.99493	Droplet 442	4.09501	Droplet 442	39.2437	Droplet 442	10.2806	Droplet 442	67.1195
									Droplet 443	4.24916	Droplet 443	4.79744	Droplet 443	42.2167	Droplet 443	15.2012	Droplet 443	96.6473
									Droplet 444	4.29836	Droplet 444	5.40691	Droplet 444	44.6889	Droplet 444	9.49929	Droplet 444	68.4291
									Droplet 445	6.47939	Droplet 445	4.52288	Droplet 445	41.3522	Droplet 445	9.73232	Droplet 445	57.5421
									Droplet 446	6.5274	Droplet 446	4.67285	Droplet 446	45.0033	Droplet 446	12.8957	Droplet 446	77.5795
									Droplet 447	6.37727	Droplet 447	4.2817	Droplet 447	53.0043	Droplet 447	10.4092	Droplet 447	85.8228
									Droplet 448	4.41433	Droplet 448	4.99198	Droplet 448	40.6444	Droplet 448	13.192	Droplet 448	71.9576
									Droplet 449	3.98664	Droplet 449	4.68937	Droplet 449	55.4182	Droplet 449	9.80644	Droplet 449	81.1967
									Droplet 450	3.33027	Droplet 450	3.9553	Droplet 450	58.8695	Droplet 450	10.531	Droplet 450	72.2277
									Droplet 451	4.25924	Droplet 451	4.21305	Droplet 451	35.9738	Droplet 451	12.65	Droplet 451	74.1548
									Droplet 452	4.70793	Droplet 452	4.53514	Droplet 452	40.2696	Droplet 452	12.9488	Droplet 452	60.7267
									Droplet 453	6.22222	Droplet 453	4.26555	Droplet 453	35.5512	Droplet 453	11.3101	Droplet 453	57.6162
									Droplet 454	6.2871	Droplet 454	3.49434	Droplet 454	40.348	Droplet 454	14.9892	Droplet 454	71.4345
									Droplet 455	6.74917	Droplet 455	3.46504	Droplet 455	51.6032	Droplet 455	11.081	Droplet 455	63.6535
									Droplet 456	4.62166	Droplet 456	4.58477	Droplet 456	43.3797	Droplet 456	13.8329	Droplet 456	62.1727
									Droplet 457	6.14996	Droplet 457	3.44724	Droplet 457	54.5933	Droplet 457	13.5612	Droplet 457	57.4845
									Droplet 458	4.1598	Droplet 458	4.35754	Droplet 458	56.5709	Droplet 458	10.0691	Droplet 458	71.8495
									Droplet 459	5.65916	Droplet 459	4.3793	Droplet 459	48.1141	Droplet 459	11.1863	Droplet 459	77.4036
									Droplet 460	4.74777	Droplet 460	4.59959	Droplet 460	60.5167	Droplet 460	12.053	Droplet 460	61.1197
									Droplet 461	3.23943	Droplet 461	4.31552	Droplet 461	39.6735	Droplet 461	13.7113	Droplet 461	54.7478
									Droplet 462	4.28014	Droplet 462	3.74411	Droplet 462	38.4211	Droplet 462	10.2863	Droplet 462	76.1938
									Droplet 463	3.37603	Droplet 463	4.03245	Droplet 463	47.1772	Droplet 463	11.2338	Droplet 463	66.2727
									Droplet 464	4.69615	Droplet 464	3.77085	Droplet 464	49.2383	Droplet 464	11.1356	Droplet 464	81.4591
									Droplet 465	7.31274	Droplet 465	4.27291	Droplet 465	58.2605	Droplet 465	10.9872	Droplet 465	67.2604
									Droplet 466	3.49185	Droplet 466	3.54106	Droplet 466	40.87	Droplet 466	10.8087	Droplet 466	68.5828
									Droplet 467	5.4056	Droplet 467	4.83952	Droplet 467	51.2336	Droplet 467	15.8067	Droplet 467	65.985
									Droplet 468	5.16588	Droplet 468	3.74779	Droplet 468	40.9839	Droplet 468	16.4415	Droplet 468	63.5702
									Droplet 469	6.20442	Droplet 469	3.55806	Droplet 469	54.7296	Droplet 469	11.3969	Droplet 469	55.39
									Droplet 470	5.92508	Droplet 470	4.62665	Droplet 470	42.4148	Droplet 470	13.1877	Droplet 470	68.3462
									Droplet 471	4.14448	Droplet 471	3.67495	Droplet 471	53.0311	Droplet 471	11.0835	Droplet 471	54.3005
									Droplet 472	4.8495	Droplet 472	3.73013	Droplet 472	43.1154	Droplet 472	14.0014	Droplet 472	59.2885
									Droplet 473	3.48011	Droplet 473	3.33874	Droplet 473	55.1724	Droplet 473	12.6264	Droplet 473	50.0231
									Droplet 474	4.00005	Droplet 474	4.47839	Droplet 474	41.0684	Droplet 474	12.3007	Droplet 474	67.7483
									Droplet 475	4.16711	Droplet 475	3.54702	Droplet 475	37.6167	Droplet 475	10.1341	Droplet 475	67.7063
									Droplet 476	3.89691	Droplet 476	5.02314	Droplet 476	45.1066	Droplet 476	11.4466	Droplet 476	71.6246
									Droplet 477	4.95457	Droplet 477	3.8233	Droplet 477	35.6259	Droplet 477	14.0371	Droplet 477	53.7103
									Droplet 478	2.92119	Droplet 478	3.60801	Droplet 478	41.206	Droplet 478	10.6701	Droplet 478	53.5335
									Droplet 479	5.92828	Droplet 479	3.59061	Droplet 479	44.769	Droplet 479	10.9263	Droplet 479	62.148
									Droplet 480	3.30737	Droplet 480	4.13992	Droplet 480	59.264	Droplet 480	15.691	Droplet 480	58.5229
									Droplet 481	3.52588	Droplet 481	3.7257	Droplet 481	42.347	Droplet 481	12.3365	Droplet 481	68.4055
									Droplet 482	5.86958	Droplet 482	3.41288	Droplet 482	58.8419	Droplet 482	14.4983	Droplet 482	69.8424
									Droplet 483	4.685	Droplet 483	4.3208	Droplet 483	44.8812	Droplet 483	14.2603	Droplet 483	63.0993
									Droplet 484	5.10413	Droplet 484	3.68883	Droplet 484	56.9432	Droplet 484	11.4019	Droplet 484	59.5387
									Droplet 485	3.4	Droplet 485	3.50555	Droplet 485	49.8367	Droplet 485	12.7957	Droplet 485	66.5059
									Droplet 486	5.95752	Droplet 486	4.03499	Droplet 486	42.4514	Droplet 486	12.8964	Droplet 486	67.2059
									Droplet 487	5.09244	Droplet 487	4.2173	Droplet 487	55.4212	Droplet 487	12.6	Droplet 487	71.1271
									Droplet 488	3.72333	Droplet 488	4.19204	Droplet 488	55.7919	Droplet 488	12.2978	Droplet 488	50.3038
									Droplet 489	5.42656	Droplet 489	4.03527	Droplet 489	41.6869	Droplet 489	10.6282	Droplet 489	52.8309
									Droplet 490	3.76715	Droplet 490	3.44703	Droplet 490	54.511	Droplet 490	10.6517	Droplet 490	54.6324
									Droplet 491	5.5095	Droplet 491	3.57808	Droplet 491	35.7093	Droplet 491	13.5786	Droplet 491	68.1703
									Droplet 492	4.54204	Droplet 492	3.86447	Droplet 492	55.2102	Droplet 492	15.14	Droplet 492	76.8303
									Droplet 493	4.56019	Droplet 493	4.34114	Droplet 493	42.5818	Droplet 493	14.2793	Droplet 493	73.1722
									Droplet 494	3.83432	Droplet 494	3.5832	Droplet 494	40.0906	Droplet 494	11.7673	Droplet 494	56.2452
									Droplet 495	3.40901	Droplet 495	3.30154	Droplet 495	44.6542	Droplet 495	11.8822	Droplet 495	52.3211
									Droplet 496	5.14821	Droplet 496	4.69899	Droplet 496	46.1371	Droplet 496	16.5927	Droplet 496	66.3775
									Droplet 497	3.38063	Droplet 497	4.13722	Droplet 497	36.4837	Droplet 497	14.1148	Droplet 497	54.78
									Droplet 498	5.19086	Droplet 498	3.54472	Droplet 498	39.1413	Droplet 498	12.8713	Droplet 498	65.1516
									Droplet 499	3.18677	Droplet 499	4.57303	Droplet 499	40.1067	Droplet 499	15.0086	Droplet 499	71.6126
									Droplet 500	5.75586	Droplet 500	4.43429	Droplet 500	41.6224	Droplet 500	11.7181	Droplet 500	61.6027
									Droplet 501	5.73941	Droplet 501	3.39027	Droplet 501	41.399	Droplet 501	13.9883	Droplet 501	68.3553
									Droplet 502	3.3001	Droplet 502	3.719	Droplet 502	40.0751	Droplet 502	17.4578	Droplet 502	57.8105
									Droplet 503	4.82911	Droplet 503	3.93286	Droplet 503	54.9187	Droplet 503	14.8524	Droplet 503	76.9791
									Droplet 504	5.57549	Droplet 504	3.49753	Droplet 504	43.8318	Droplet 504	16.6738	Droplet 504	57.8501
									Droplet 505	4.37145	Droplet 505	4.08573	Droplet 505	44.2142	Droplet 505	13.2145	Droplet 505	60.7865
									Droplet 506	3.28948	Droplet 506	3.90288	Droplet 506	38.3599	Droplet 506	14.668	Droplet 506	54.0148
									Droplet 507	3.35125	Droplet 507	3.55361	Droplet 507	58.0147	Droplet 507	10.4926	Droplet 507	53.8698
									Droplet 508	3.41315	Droplet 508	3.30524	Droplet 508	46.3102	Droplet 508	9.75194	Droplet 508	56.7477
									Droplet 509	3.93887	Droplet 509	3.87482	Droplet 509	58.1956	Droplet 509	17.2411	Droplet 509	63.2843
									Droplet 510	6.28608	Droplet 510	3.42172	Droplet 510	44.972	Droplet 510	10.8724	Droplet 510	60.8153
									Droplet 511	3.85419	Droplet 511	3.48289	Droplet 511	36.4521	Droplet 511	15.2034	Droplet 511	55.5931
									Droplet 512	3.12715	Droplet 512	4.02326	Droplet 512	35.5246	Droplet 512	12.676	Droplet 512	58.2524
									Droplet 513	4.34895	Droplet 513	4.01225	Droplet 513	56.739	Droplet 513	15.9466	Droplet 513	64.0397
									Droplet 514	5.04084	Droplet 514	4.04891	Droplet 514	51.2059	Droplet 514	10.8219	Droplet 514	56.424
									Droplet 515	4.09744	Droplet 515	4.42713	Droplet 515	49.2817	Droplet 515	12.0326	Droplet 515	66.7881
									Droplet 516	3.73765	Droplet 516	4.13738	Droplet 516	34.3555	Droplet 516	14.1998	Droplet 516	57.2919
									Droplet 517	4.61475	Droplet 517	3.56213	Droplet 517	36.3169	Droplet 517	11.8618	Droplet 517	56.4246
									Droplet 518	5.06358	Droplet 518	4.24684	Droplet 518	44.9615	Droplet 518	14.182	Droplet 518	80.0024
									Droplet 519	5.80016	Droplet 519	3.46404	Droplet 519	44.2648	Droplet 519	12.9374	Droplet 519	83.8359
									Droplet 520	5.35825	Droplet 520	3.88405	Droplet 520	49.67	Droplet 520	10.3003	Droplet 520	111.289
									Droplet 521	4.32743	Droplet 521	3.86704	Droplet 521	44.5688	Droplet 521	10.6985	Droplet 521	92.5635
									Droplet 522	3.22591	Droplet 522	3.55725	Droplet 522	41.2799	Droplet 522	10.9862	Droplet 522	106.099
									Droplet 523	3.62157	Droplet 523	4.05202	Droplet 523	47.1782	Droplet 523	14.8904	Droplet 523	89.232
									Droplet 524	4.33485	Droplet 524	4.17722	Droplet 524	49.553	Droplet 524	14.6355	Droplet 524	105.485
									Droplet 525	5.55019	Droplet 525	4.57617	Droplet 525	45.9545	Droplet 525	12.3548	Droplet 525	80.8657
									Droplet 526	6.75941	Droplet 526	3.9071	Droplet 526	57.8804	Droplet 526	11.7535	Droplet 526	88.9642
									Droplet 527	5.53484	Droplet 527	4.06605	Droplet 527	63.7624	Droplet 527	10.5633	Droplet 527	85.4505
									Droplet 528	4.18935	Droplet 528	4.16661	Droplet 528	61.0666	Droplet 528	13.8157	Droplet 528	107.258
									Droplet 529	3.83688	Droplet 529	3.42293	Droplet 529	37.9923	Droplet 529	11.5739	Droplet 529	99.772
									Droplet 530	3.05698	Droplet 530	4.23832	Droplet 530	39.4439	Droplet 530	10.2567	Droplet 530	81.8336
									Droplet 531	3.5053	Droplet 531	3.79597	Droplet 531	42.5917	Droplet 531	11.2101	Droplet 531	92.3506
									Droplet 532	3.19259	Droplet 532	4.59371	Droplet 532	45.9757	Droplet 532	12.8037	Droplet 532	75.2158
									Droplet 533	3.4392	Droplet 533	3.03256	Droplet 533	43.971	Droplet 533	9.87709	Droplet 533	86.234
									Droplet 534	4.72556	Droplet 534	4.09571	Droplet 534	55.0677	Droplet 534	13.1489	Droplet 534	88.9666
									Droplet 535	6.27525	Droplet 535	3.78686	Droplet 535	33.9258	Droplet 535	13.8468	Droplet 535	90.1721
									Droplet 536	4.3947	Droplet 536	3.9301	Droplet 536	52.9151	Droplet 536	11.594	Droplet 536	91.4684
									Droplet 537	6.24403	Droplet 537	4.03657	Droplet 537	35.0407	Droplet 537	11.2592	Droplet 537	103.859
									Droplet 538	6.90811	Droplet 538	3.9708	Droplet 538	58.8403	Droplet 538	11.467	Droplet 538	80.4504
									Droplet 539	4.64297	Droplet 539	3.99381	Droplet 539	49.3334	Droplet 539	15.8045	Droplet 539	96.5432
									Droplet 540	3.03821	Droplet 540	3.80224	Droplet 540	38.5833	Droplet 540	12.06	Droplet 540	100.181
									Droplet 541	3.3332	Droplet 541	3.99327	Droplet 541	48.9062	Droplet 541	13.0381	Droplet 541	82.1275
									Droplet 542	6.75411	Droplet 542	3.82961	Droplet 542	51.3724	Droplet 542	18.1108	Droplet 542	87.2739
									Droplet 543	4.37279	Droplet 543	3.76802	Droplet 543	51.0962	Droplet 543	15.4502	Droplet 543	95.165
									Droplet 544	4.60093	Droplet 544	3.30877	Droplet 544	35.37	Droplet 544	12.5991	Droplet 544	80.8163
									Droplet 545	3.12988	Droplet 545	4.12625	Droplet 545	31.0914	Droplet 545	10.4417	Droplet 545	104.844
									Droplet 546	4.93135	Droplet 546	3.62543	Droplet 546	51.4763	Droplet 546	10.9063	Droplet 546	79.4934
									Droplet 547	5.34049	Droplet 547	4.27051	Droplet 547	38.8321	Droplet 547	15.0675	Droplet 547	76.8577
									Droplet 548	3.26688	Droplet 548	3.74053	Droplet 548	43.5935	Droplet 548	10.878	Droplet 548	81.2834
									Droplet 549	3.89763	Droplet 549	3.76561	Droplet 549	50.9077	Droplet 549	11.7662	Droplet 549	110.201
									Droplet 550	3.24125	Droplet 550	3.69349	Droplet 550	39.9235	Droplet 550	13.0721	Droplet 550	91.1323
									Droplet 551	3.26916	Droplet 551	4.4551	Droplet 551	58.9853	Droplet 551	13.6778	Droplet 551	77.119
									Droplet 552	6.4833	Droplet 552	3.20688	Droplet 552	41.6855	Droplet 552	13.812	Droplet 552	101.191
									Droplet 553	3.16238	Droplet 553	4.0861	Droplet 553	45.9891	Droplet 553	16.0162	Droplet 553	103.676
									Droplet 554	3.62341	Droplet 554	3.62363	Droplet 554	55.2566	Droplet 554	11.1946	Droplet 554	90.865
									Droplet 555	4.16265	Droplet 555	4.18001	Droplet 555	34.7393	Droplet 555	13.1748	Droplet 555	92.6104
									Droplet 556	4.71916	Droplet 556	3.83976	Droplet 556	43.4897	Droplet 556	13.7368	Droplet 556	82.895
									Droplet 557	5.34806	Droplet 557	4.06701	Droplet 557	51.9454	Droplet 557	15.442	Droplet 557	96.3149
									Droplet 558	2.98089	Droplet 558	4.01559	Droplet 558	35.2589	Droplet 558	12.5801	Droplet 558	82.1718
									Droplet 559	3.51869	Droplet 559	3.58172	Droplet 559	40.2397	Droplet 559	16.4595	Droplet 559	86.8488
									Droplet 560	4.23479	Droplet 560	3.80677	Droplet 560	36.4693	Droplet 560	13.3709	Droplet 560	94.8465
									Droplet 561	5.28172	Droplet 561	3.79995	Droplet 561	57.4451	Droplet 561	15.0523	Droplet 561	80.4458
									Droplet 562	3.49742	Droplet 562	3.32978	Droplet 562	42.6884	Droplet 562	10.7559	Droplet 562	99.5163
									Droplet 563	3.57843	Droplet 563	3.99384	Droplet 563	39.144	Droplet 563	11.2412	Droplet 563	79.4079
									Droplet 564	3.12356	Droplet 564	3.59805	Droplet 564	51.1125	Droplet 564	13.3077	Droplet 564	76.7598
									Droplet 565	5.06237	Droplet 565	3.82606	Droplet 565	36.9599	Droplet 565	16.2918	Droplet 565	82.8007
									Droplet 566	3.198	Droplet 566	3.53698	Droplet 566	39.9358	Droplet 566	14.8436	Droplet 566	77.3881
									Droplet 567	5.05442	Droplet 567	3.26007	Droplet 567	54.8758	Droplet 567	15.8078	Droplet 567	87.0419
									Droplet 568	5.12756	Droplet 568	3.78682	Droplet 568	51.2323	Droplet 568	16.7165	Droplet 568	92.9384
									Droplet 569	5.85522	Droplet 569	3.68282	Droplet 569	36.6091	Droplet 569	15.8243	Droplet 569	103.258
									Droplet 570	4.09751	Droplet 570	3.30974	Droplet 570	47.7151	Droplet 570	11.1712	Droplet 570	81.4978
									Droplet 571	6.05731	Droplet 571	3.25072	Droplet 571	37.7729	Droplet 571	12.4867	Droplet 571	105.824
									Droplet 572	3.33392	Droplet 572	3.82482	Droplet 572	57.604	Droplet 572	14.9991	Droplet 572	78.0405
									Droplet 573	3.12803	Droplet 573	3.34806	Droplet 573	38.4465	Droplet 573	14.8313	Droplet 573	87.6372
									Droplet 574	4.02982	Droplet 574	3.42931	Droplet 574	51.315	Droplet 574	16.6422	Droplet 574	93.7416
									Droplet 575	4.50631	Droplet 575	3.91814	Droplet 575	55.719	Droplet 575	15.6035	Droplet 575	94.3656
									Droplet 576	3.19662	Droplet 576	3.96178	Droplet 576	57.1296	Droplet 576	13.4608	Droplet 576	77.4119
									Droplet 577	4.77208	Droplet 577	3.51377	Droplet 577	51.4471	Droplet 577	15.3607	Droplet 577	113.215
									Droplet 578	3.7181	Droplet 578	3.30678	Droplet 578	50.6987	Droplet 578	10.2778	Droplet 578	101.903
									Droplet 579	3.1256	Droplet 579	3.1985	Droplet 579	48.8168	Droplet 579	10.442	Droplet 579	108.183
									Droplet 580	3.89262	Droplet 580	3.16206	Droplet 580	44.8932	Droplet 580	17.1779	Droplet 580	95.369
									Droplet 581	4.42488	Droplet 581	3.66787	Droplet 581	52.4999	Droplet 581	12.5633	Droplet 581	109.801
									Droplet 582	3.84953	Droplet 582	3.88934	Droplet 582	57.6709	Droplet 582	10.0963	Droplet 582	78.0366
									Droplet 583	6.35431	Droplet 583	3.06101	Droplet 583	46.5938	Droplet 583	11.9786	Droplet 583	87.259
									Droplet 584	4.08229	Droplet 584	3.21016	Droplet 584	49.9713	Droplet 584	11.1799	Droplet 584	102.253
									Droplet 585	5.23521	Droplet 585	3.8803	Droplet 585	65.2859	Droplet 585	14.6878	Droplet 585	107.774
									Droplet 586	3.68921	Droplet 586	3.83687	Droplet 586	48.4365	Droplet 586	10.5745	Droplet 586	81.2245
									Droplet 587	4.41111	Droplet 587	3.39758	Droplet 587	53.6924	Droplet 587	10.5698	Droplet 587	84.3338
									Droplet 588	5.23299	Droplet 588	3.41256	Droplet 588	38.5797	Droplet 588	13.1577	Droplet 588	97.5464
									Droplet 589	5.22697	Droplet 589	3.36619	Droplet 589	59.1408	Droplet 589	12.0269	Droplet 589	93.4417
									Droplet 590	3.53888	Droplet 590	4.31157	Droplet 590	36.5736	Droplet 590	15.6088	Droplet 590	100.137
									Droplet 591	4.7538	Droplet 591	3.16208	Droplet 591	61.4496	Droplet 591	11.2594	Droplet 591	106.71
									Droplet 592	3.49815	Droplet 592	3.73281	Droplet 592	43.4677	Droplet 592	13.6622	Droplet 592	76.5464
									Droplet 593	4.04855	Droplet 593	3.58215	Droplet 593	47.7311	Droplet 593	12.8665	Droplet 593	81.3557
									Droplet 594	3.16996	Droplet 594	3.62386	Droplet 594	37.9723	Droplet 594	16.5027	Droplet 594	97.6476
									Droplet 595	3.18532	Droplet 595	3.22798	Droplet 595	58.6789	Droplet 595	11.5105	Droplet 595	97.2048
									Droplet 596	3.24558	Droplet 596	3.17928	Droplet 596	38.6126	Droplet 596	13.2852	Droplet 596	80.1164
									Droplet 597	5.30082	Droplet 597	3.39534	Droplet 597	45.5221	Droplet 597	14.8408	Droplet 597	95.8075
									Droplet 598	6.09242	Droplet 598	3.35561	Droplet 598	39.8904	Droplet 598	13.8647	Droplet 598	85.91
									Droplet 599	3.62065	Droplet 599	3.42754	Droplet 599	37.8025	Droplet 599	16.6908	Droplet 599	82.4939
									Droplet 600	4.4878	Droplet 600	3.42649	Droplet 600	38.4696	Droplet 600	11.8677	Droplet 600	105.68
									Droplet 601	4.82461	Droplet 601	3.38412	Droplet 601	34.9058	Droplet 601	10.2622	Droplet 601	93.9987
									Droplet 602	3.17483	Droplet 602	3.22882	Droplet 602	57.032	Droplet 602	11.558	Droplet 602	91.9687
									Droplet 603	5.52711	Droplet 603	3.16203	Droplet 603	41.9621	Droplet 603	9.92376	Droplet 603	99.9791
									Droplet 604	4.5048	Droplet 604	3.43495	Droplet 604	38.9743	Droplet 604	13.4418	Droplet 604	99.3876
									Droplet 605	3.931	Droplet 605	3.52226	Droplet 605	45.9212	Droplet 605	12.1997	Droplet 605	102.992
									Droplet 606	5.00877	Droplet 606	3.38358	Droplet 606	53.212	Droplet 606	12.0085	Droplet 606	75.3269
									Droplet 607	5.2599	Droplet 607	3.03144	Droplet 607	52.7158	Droplet 607	16.5981	Droplet 607	85.9817
									Droplet 608	3.72377	Droplet 608	3.36292	Droplet 608	52.1508	Droplet 608	16.9691	Droplet 608	77.6083
									Droplet 609	5.09709	Droplet 609	3.42428	Droplet 609	48.3565	Droplet 609	11.9218	Droplet 609	108.317
									Droplet 610	3.26873	Droplet 610	3.44293	Droplet 610	36.7023	Droplet 610	14.3177	Droplet 610	85.0492
									Droplet 611	5.10997	Droplet 611	3.17039	Droplet 611	53.0564	Droplet 611	13.0846	Droplet 611	99.878
									Droplet 612	4.12388	Droplet 612	3.40664	Droplet 612	40.4831	Droplet 612	10.7172	Droplet 612	96.2426
									Droplet 613	3.26373	Droplet 613	3.00307	Droplet 613	41.6394	Droplet 613	11.4544	Droplet 613	110.945
									Droplet 614	3.27197	Droplet 614	3.65851	Droplet 614	46.6504	Droplet 614	16.7679	Droplet 614	100.931
									Droplet 615	4.27746	Droplet 615	3.5047	Droplet 615	44.3276	Droplet 615	13.825	Droplet 615	90.1939
									Droplet 616	4.96533	Droplet 616	3.18108	Droplet 616	44.8759	Droplet 616	10.9361	Droplet 616	103.063
									Droplet 617	3.93306	Droplet 617	3.10511	Droplet 617	63.5951	Droplet 617	12.395	Droplet 617	108.131
									Droplet 618	4.39225	Droplet 618	3.31112	Droplet 618	41.4859	Droplet 618	11.9254	Droplet 618	101.282
									Droplet 619	3.47798	Droplet 619	3.16079	Droplet 619	46.2333	Droplet 619	15.3581	Droplet 619	101.114
									Droplet 620	4.28811	Droplet 620	3.5325	Droplet 620	48.2641	Droplet 620	12.8275	Droplet 620	88.0756
									Droplet 621	5.70148	Droplet 621	3.55974	Droplet 621	39.3762	Droplet 621	15.463	Droplet 621	79.923
									Droplet 622	4.95598	Droplet 622	3.35552	Droplet 622	60.8761	Droplet 622	10.8572	Droplet 622	80.8485
									Droplet 623	3.66562	Droplet 623	3.09207	Droplet 623	46.4362	Droplet 623	10.522	Droplet 623	98.3871
									Droplet 624	5.44516	Droplet 624	3.04108	Droplet 624	57.8284	Droplet 624	11.2191	Droplet 624	95.2987
									Droplet 625	5.97959	Droplet 625	3.05678	Droplet 625	54.9233	Droplet 625	15.3966	Droplet 625	108.392
									Droplet 626	4.94312	Droplet 626	3.21438	Droplet 626	54.076	Droplet 626	13.6969	Droplet 626	103.058
									Droplet 627	4.00205	Droplet 627	3.28016	Droplet 627	36.559	Droplet 627	13.8157	Droplet 627	87.1969
									Droplet 628	4.86231	Droplet 628	3.13033	Droplet 628	41.7105	Droplet 628	11.4865	Droplet 628	88.0222
									Droplet 629	4.51264	Droplet 629	3.16514	Droplet 629	44.3183	Droplet 629	13.4528	Droplet 629	97.7862
									Droplet 630	4.84365	Droplet 630	3.19221	Droplet 630	59.1843	Droplet 630	10.9857	Droplet 630	75.8628
									Droplet 631	3.21649	Droplet 631	3.13739	Droplet 631	44.8883	Droplet 631	14.9199	Droplet 631	106.88
									Droplet 632	5.25998	Droplet 632	3.40305	Droplet 632	43.6445	Droplet 632	12.0508	Droplet 632	96.7836
									Droplet 633	3.05981	Droplet 633	3.23191	Droplet 633	46.611	Droplet 633	12.6332	Droplet 633	92.3389
									Droplet 634	4.38677	Droplet 634	3.09746	Droplet 634	55.8848	Droplet 634	12.8876	Droplet 634	76.4891
									Droplet 635	5.00603	Droplet 635	3.16627	Droplet 635	39.5207	Droplet 635	10.5547	Droplet 635	75.421
									Droplet 636	3.48246	Droplet 636	2.90379	Droplet 636	44.0678	Droplet 636	11.9161	Droplet 636	77.5701
									Droplet 637	3.36692	Droplet 637	3.05918	Droplet 637	40.398	Droplet 637	12.8964	Droplet 637	79.0165
									Droplet 638	3.75058	Droplet 638	3.32422	Droplet 638	51.9412	Droplet 638	16.3485	Droplet 638	78.3878
									Droplet 639	4.06263	Droplet 639	2.94748	Droplet 639	38.0398	Droplet 639	12.5165	Droplet 639	84.5208
									Droplet 640	4.18635	Droplet 640	3.22067	Droplet 640	53.5489	Droplet 640	17.3093	Droplet 640	98.2585
									Droplet 641	3.83431	Droplet 641	2.89362	Droplet 641	45.8446	Droplet 641	11.5142	Droplet 641	94.346
											Droplet 642	3.09741	Droplet 642	53.994	Droplet 642	13.3409	Droplet 642	89.4934
											Droplet 643	2.99208	Droplet 643	49.0803	Droplet 643	16.1432	Droplet 643	87.6926
											Droplet 644	2.97737	Droplet 644	40.2788	Droplet 644	17.5257	Droplet 644	78.5103
											Droplet 645	3.00929	Droplet 645	41.1719	Droplet 645	17.7461	Droplet 645	80.2475
											Droplet 646	2.90984	Droplet 646	56.6757	Droplet 646	15.9602	Droplet 646	80.7434
											Droplet 647	3.10116	Droplet 647	41.9333	Droplet 647	10.3222
											Droplet 648	2.8328	Droplet 648	37.5103	Droplet 648	12.0605
											Droplet 649	3.03843	Droplet 649	50.8433	Droplet 649	12.8861
											Droplet 650	2.96352	Droplet 650	58.477	Droplet 650	13.2367
											Droplet 651	2.81639	Droplet 651	38.8007	Droplet 651	13.9887
											Droplet 652	3.02245	Droplet 652	57.6117	Droplet 652	12.4271
											Droplet 653	2.96142	Droplet 653	57.8424	Droplet 653	14.7052
											Droplet 654	2.82253	Droplet 654	44.4728	Droplet 654	11.11
											Droplet 655	2.78774	Droplet 655	53.2713	Droplet 655	13.6095
											Droplet 656	3.06049	Droplet 656	54.1694	Droplet 656	12.5217
											Droplet 657	2.80987	Droplet 657	56.7163	Droplet 657	11.4362
											Droplet 658	2.84064	Droplet 658	39.9932	Droplet 658	12.9197
													Droplet 659	34.6538	Droplet 659	13.7359
													Droplet 660	35.9088	Droplet 660	10.3774
													Droplet 661	39.8841	Droplet 661	15.8007
													Droplet 662	47.7553	Droplet 662	10.5724
													Droplet 663	48.2274	Droplet 663	11.6176
													Droplet 664	40.8228	Droplet 664	18.9481
													Droplet 665	55.4893	Droplet 665	14.0945
													Droplet 666	36.6901	Droplet 666	10.7754
													Droplet 667	36.0654	Droplet 667	13.771
													Droplet 668	57.2764	Droplet 668	15.2087
													Droplet 669	52.207	Droplet 669	10.9799
													Droplet 670	43.8142	Droplet 670	11.312
													Droplet 671	51.9153	Droplet 671	13.5587
													Droplet 672	59.9124	Droplet 672	13.0328
													Droplet 673	40.291	Droplet 673	14.0285
													Droplet 674	46.3865	Droplet 674	13.4651
													Droplet 675	54.8575	Droplet 675	14.8412
													Droplet 676	56.3789	Droplet 676	14.6278
													Droplet 677	46.6836	Droplet 677	13.8871
													Droplet 678	49.8693	Droplet 678	12.3746
													Droplet 679	52.2592	Droplet 679	12.1344
													Droplet 680	38.0577	Droplet 680	11.818
													Droplet 681	45.8778	Droplet 681	14.8678
													Droplet 682	36.1997	Droplet 682	15.2001
													Droplet 683	43.4573	Droplet 683	11.6656
													Droplet 684	50.1132	Droplet 684	15.7119
													Droplet 685	50.9361	Droplet 685	14.9005
													Droplet 686	45.5642	Droplet 686	10.6749
													Droplet 687	42.941	Droplet 687	13.8173
													Droplet 688	48.3529	Droplet 688	12.7006
													Droplet 689	41.7737	Droplet 689	10.9781
													Droplet 690	37.0161	Droplet 690	11.9603
													Droplet 691	39.0198	Droplet 691	14.3598
													Droplet 692	49.5711	Droplet 692	13.1821
													Droplet 693	47.073	Droplet 693	14.3558
													Droplet 694	47.4012	Droplet 694	13.2294
													Droplet 695	36.8578	Droplet 695	13.2512
													Droplet 696	34.9472	Droplet 696	15.0932
													Droplet 697	41.4922	Droplet 697	11.6248
													Droplet 698	36.2866	Droplet 698	10.5583
													Droplet 699	52.4774	Droplet 699	13.4971
													Droplet 700	46.2755	Droplet 700	13.9848
													Droplet 701	43.1289	Droplet 701	9.84514
													Droplet 702	41.9926	Droplet 702	12.2221
													Droplet 703	48.1709	Droplet 703	14.6596
													Droplet 704	45.8591	Droplet 704	14.802
													Droplet 705	47.5631	Droplet 705	13.8276
													Droplet 706	40.6639	Droplet 706	12.9517
													Droplet 707	45.6936	Droplet 707	11.3189
													Droplet 708	34.0957	Droplet 708	13.3907
													Droplet 709	50.2887	Droplet 709	12.6555
													Droplet 710	44.7056	Droplet 710	15.8513
													Droplet 711	44.67	Droplet 711	14.8303
													Droplet 712	45.2763	Droplet 712	10.6745
													Droplet 713	42.1127	Droplet 713	10.0463
													Droplet 714	44.3557	Droplet 714	10.967
													Droplet 715	43.0869	Droplet 715	14.524
													Droplet 716	39.8939	Droplet 716	11.8864
													Droplet 717	44.6645	Droplet 717	11.7999
													Droplet 718	47.294	Droplet 718	12.3073
													Droplet 719	45.3286	Droplet 719	10.2576
													Droplet 720	37.9318	Droplet 720	10.8308
													Droplet 721	39.7627	Droplet 721	12.1332
													Droplet 722	42.9876	Droplet 722	12.0387
													Droplet 723	34.1768	Droplet 723	13.1012
													Droplet 724	47.1349	Droplet 724	14.8111
													Droplet 725	43.2231	Droplet 725	10.9191
													Droplet 726	40.9402	Droplet 726	14.5342
													Droplet 727	40.503	Droplet 727	13.6295
															Droplet 728	13.5656
															Droplet 729	12.7072
															Droplet 730	10.2406

[truncated: 23 more sheets: Fig 5c, Supp. Table 4 and Fig.5, Figure 5d, Fig 6 and Supp. Table 6, Supp. Fig 2, Supp. Fig 4b, Supp. Fig 5, Supp. Fig 8, Supp. Fig 10, Supp. Fig 11a, Supp. Fig 11b, Supp. Fig 11c, Supp. Fig 13a, Supp. Fig 13b, Supp. Fig 13c, Supp. Fig 15, Supp. Fig 17, Supp. Fig 17-2, Supp. Fig 17-3, Supp. Fig 18, Supp. Fig 19 …]
